# Supplementary material for: Associations of sleep pattern, sleep duration, bedtime, rising time and cardiovascular disease: Data from NHANES (2017–2020)
Source: PLoS One. 2025 Jul 11;20(7):e0326499. doi: 10.1371/journal.pone.0326499 (PMC12250231; doi:10.1371/journal.pone.0326499)
Supplement: S1 Table — (CSV) [file pone.0326499.s001.csv]

SEQN	age	age6	age3	age4	sex	race	education	smoking	alcohol	BMI	BMI3	WAIST	M-VWA	M-VPA	jiuzuo	bedtime	bedtime1	bedtime2	risingtime	risingtime1	risingtime2	sleepduration	sleepduration5	sleepduration3	snoring	snort	troublesleepling	sleepy	sleepscores	sleeppattern	HF	stroke	angina	MI	HBP	DM	WTMECPRP	SDMVPSU	SDMVSTRA
109266	29	1	50	1	female	6	5	1	3	37.8	4	117.9	0	360	480	22:17:09	22.29	17.29	5:55:43	5.93	14.93	7.64	3	0	1	0	0	0	1	1	0	0	0	0	0	0	8154.968193	2	168
109267	21	1	50	1	female	2	4	1					0	540	540	0:51:26	0.86	19.86	8:51:26	8.86	17.86	8	4	0	0	0	0	2	2	1	0	0	0	0	0		0	1	156
109271	49	2	50	2	male	3	2	3	2	29.7	3	120.4	120	0	60	23:00:00	23	18	9:51:26	9.86	18.86	10.86	5	1	0	0	1	3	5	2	0	0	0	0	0	0	8658.732873	1	167
109273	36	1	50	2	male	3	4	3	2	21.9	2	86.8	720	240	180	11:42:51	11.71	6.71	11:50:43	11.85	20.85	6.93	2	1	0	0	1	2	4	1	0	0	0	0	0	0	22163.59685	1	155
109274	68	4	50~70	3	male	7	4	1	3	30.2	4	109.6	4440	90	300	21:30:00	21.5	16.5	7:00:00	7	16	9.5	5	1	1	0	0	0	2	1	0	0	0	0	1	1	7801.600218	2	167
109282	76	5	70	4	male	3	5	2	2	26.6	3		0	0	900	23:00:00	23	18	6:17:09	6.29	15.29	7.29	3	0	3	0	1	3	7	2	0	0	0	0	1	0	31816.3465	2	164
109283	52	3	50~70	3	male	7	3	2					480	0	300	1:34:17	1.57	20.57	10:38:34	10.64	19.64	9.07	5	1	0	0	0	2	3	1	1	0	0	1	0		0	2	149
109284	44	2	50	2	female	1	2	1	1	39.1	4	103.1	0	0	360	22:00:00	22	17	6:34:17	6.57	15.57	8.57	4	1	0	0	0	0	1	1	0	0	0	0	0	0	13794.79354	1	154
109286	33	1	50	2	female	6	5	1		28.9	3		0	0	420	0:00:00	0	19	8:38:34	8.64	17.64	8.64	4	1	1	0	0	2	4	1	0	0	0	0	0	0	14547.46716	2	154
109291	42	2	50	2	female	6	5	1	1	31.3	4		0	0	540	1:17:09	1.29	20.29	12:00:00	12	21	10.71	5	1	0	0	1	0	2	1	0	0	0	0	1	0	17228.61781	1	161
109292	58	3	50~70	3	male	2	3	1	3	30.5	4	108.3	0	0	600	21:00:00	21	16	1:30:00	1.5	10.5	4.5	1	1	0	0	1	2	4	1	0	0	0	0	1	1	17463.11289	2	150
109293	44	2	50	2	male	3	3	1	2	30.1	4	107	360	0	360	22:17:09	22.29	17.29	5:30:00	5.5	14.5	7.21	3	0	2	2	0	3	7	2	0	0	0	0	0	0	12160.98047	2	163
109295	54	3	50~70	3	female	1	1	1	1	24.9	2	90.5	0	0	240	22:00:00	22	17	5:00:00	5	14	7	3	0	3	0	1	0	4	1	0	0	0	0	1	0	9951.368904	2	155
109297	30	1	50	2	female	6	4	1	3	23.2	2	73.2	180	0	600	0:00:00	0	19	8:00:00	8	17	8	4	0	0	0	0	0	0	1	0	0	0	0	0	0	14974.37289	2	154
109305	55	3	50~70	3	male	6	5	1	3	20.9	2	82.5	0	75	240	1:08:34	1.14	20.14	7:17:09	7.29	16.29	6.14	2	1	0	0	0	0	1	1	0	0	0	0	0	0	7592.522584	3	156
109307	47	2	50	2	male	6	1	2	3	24.6	2	87	0	0	120	23:00:00	23	18	7:30:00	7.5	16.5	8.5	4	1	0	0	0	0	1	1	0	0	1	0	0	0	16989.21554	1	160
109311	36	1	50	2	female	2	4	1					840	240	240	22:30:00	22.5	17.5	5:21:26	5.36	14.36	6.86	2	1	0	0	0	2	3	1	0	0	0	0	0		0	1	166
109312	48	2	50	2	female	3	5	1	3	23.9	2	95.7	1260	300	180	22:17:09	22.29	17.29	6:30:00	6.5	15.5	8.21	4	1	1	0	0	1	3	1	0	0	0	0	0	0	133567.95	1	163
109317	28	1	50	1	female	4	4	2	3	30.1	4	100.3	0	30	420	23:04:17	23.07	18.07	6:57:51	6.96	15.96	8.07	4	1	2	0	0	3	6	2	0	0	0	0	0	0	14593.73521	2	154
109319	22	1	50	1	male	4	4	1	3	30.5	4	107.6	150	360	600	6:42:51	6.71	1.71	13:34:17	13.57	22.57	6.86	2	1	1	0	0	1	3	1	0	0	0	0	0	0	11681.71417	2	169
109322	45	2	50	2	female	1	2	1	1	29.3	3	94.6	450	0	150	21:00:00	21	16	5:00:00	5	14	8	4	0	1	0	0	1	2	1	0	0	0	0	1	0	14880.30567	2	161
109323	22	1	50	1	male	1	4	2	3				300	0	420	0:17:09	0.29	19.29	8:00:00	8	17	7.71	3	0	3	0	0	2	5	2	0	0	0	0	0	0	21061.65228	2	154
109324	49	2	50	2	female	3	4	1	3	24	2	86	0	70	360	23:00:00	23	18	9:30:00	9.5	18.5	10.5	5	1	1	0	0	3	5	2	0	0	0	0	1	0	11226.90656	2	151
109326	44	2	50	2	female	3	3	1	1	21.6	2	77.2	0	330	60	23:00:00	23	18	6:30:00	6.5	15.5	7.5	3	0	1	0	0	3	4	1	0	0	0	0	0	0	94345.37014	2	152
109327	58	3	50~70	3	female	1	5	1	3	23.7	2	92.7	1200	360	480	22:38:34	22.64	17.64	7:00:00	7	16	8.36	4	1	2	0	0	0	3	1	0	0	0	0	0	0	20026.35896	2	154
109330	76	5	70	4	male	6	4	2	3	23.3	2	87.5	0	100	180	22:00:00	22	17	6:00:00	6	15	8	4	0	2	2	0	0	4	1	0	0	0	0	1	0	20618.19805	1	160
109332	33	1	50	2	male	2	2	1	3	33.2	4	115.8	0	0	240	23:00:00	23	18	11:00:00	11	20	12	5	1	2	2	0	3	8	2	0	0	0	0	0	0	13614.17816	2	166
109333	41	2	50	2	female	2	4	1	3	26.4	3	80.6	870	255	360	22:47:09	22.79	17.79	5:55:43	5.93	14.93	7.14	3	0	0	0	0	0	0	1	0	0	0	0	0	0	16401.59972	2	166
109334	54	3	50~70	3	female	3	2	3	2	24.5	2	88.1	0	0	120	0:17:09	0.29	19.29	6:42:51	6.71	15.71	6.43	2	1	1	0	0	1	3	1	0	0	0	0	0	0	25263.68491	1	157
109335	55	3	50~70	3	female	4	3	3	3	39.6	4	122	185	0	240	22:00:00	22	17	7:00:00	7	16	9	5	1	3	0	0	1	5	2	0	0	0	0	1	0	10453.7703	2	163
109336	35	1	50	2	male	1	5	1	2	33.5	4	107.2	3000	0	120	22:00:00	22	17	3:08:34	3.14	12.14	5.14	1	1	3	2	1	2	9	3	0	0	0	0	1	0	28203.63308	2	155
109337	48	2	50	2	female	4	4	2	2	38.5	4	112.2	0	0	600	13:30:00	13.5	8.5	13:08:34	13.14	22.14	6.5	2	1	3	0	0	1	5	2	0	0	0	0	0	0	7777.320353	2	170
109342	43	2	50	2	female	3	4	3	3	35.5	4	111.1	0	90	600	21:55:43	21.93	16.93	4:51:26	4.86	13.86	6.93	2	1	2	0	1	4	8	2	0	0	0	0	0	0	67850.68278	1	155
109343	69	4	50~70	3	male	3	3	2					180	0	600	22:00:00	22	17	6:30:00	6.5	15.5	8.5	4	1	3	3	0	2	9	3	0	0	0	0	0		0	1	153
109346	23	1	50	1	female	4	3	2	3	55.1	4	131.7	0	45	720	0:51:26	0.86	19.86	7:38:34	7.64	16.64	6.79	2	1	1	1	0	3	6	2	0	0	0	0	0		12652.07517	2	171
109348	63	4	50~70	3	female	3	5	1	3	19.6	2	82.5	0	40	480	21:38:34	21.64	16.64	6:15:00	6.25	15.25	8.79	4	1	1	0	0	0	2	1	0	0	0	0	1	0	37103.82064	2	156
109350	59	3	50~70	3	male	3	2	1	2	36.6	4	125.5	0	0	360	21:00:00	21	16	6:38:34	6.64	15.64	9.64	5	1	3	0	0	2	6	2	0	0	0	0	1	0	14768.6033	2	166
109351	58	3	50~70	3	male	4	3	1	2	23.6	2	87.6	180	0	480	0:00:00	0	19	8:25:43	8.43	17.43	8.43	4	1	1	0	1	1	4	1	0	0	0	0	1	0	13295.17285	1	151
109353	46	2	50	2	female	6	1	1	2	21.4	2	75	0	220	420	22:17:09	22.29	17.29	5:42:51	5.71	14.71	7.43	3	0	1	0	0	0	1	1	0	0	0	0	0	0	15944.72831	1	151
109354	66	4	50~70	3	female	2	2	1					0	0	120	20:34:17	20.57	15.57	5:21:26	5.36	14.36	8.79	4	1	1	0	0	1	3	1	0	0	0	0	1		0	2	161
109359	24	1	50	1	male	7	2	3					825	0	180	3:00:00	3	22	9:08:34	9.14	18.14	6.14	2	1	2	0	0	0	3	1	0	0	0	0	0		0	2	151
109363	29	1	50	1	male	6	5	1					0	90	480	22:38:34	22.64	17.64	7:51:26	7.86	16.86	9.21	5	1	1	0	0	1	3	1	0	0	0	0	0	0	0	2	157
109365	49	2	50	2	female	2	4	3	3	32	4	113.2	0	0	120	22:30:00	22.5	17.5	8:00:00	8	17	9.5	5	1	0	0	0	3	4	1	0	0	0	0	0	0	25016.05157	1	169
109367	80	6	70	4	male	3	3	2	2	28.3	3	104.4	0	0	300	18:30:00	18.5	13.5	5:00:00	5	14	10.5	5	1	0	0	0	4	5	2	0	0	0	0	1	0	8287.717061	1	150
109369	80	6	70	4	female	2	2	1	3	25.1	3	89	0	40	600	22:00:00	22	17	8:00:00	8	17	10	5	1	3	0	0	4	8	2	0	1	0	1	1	0	13635.8449	2	154
109371	62	4	50~70	3	male	6	5	1	3	29.3	3	101.7	0	247.5	600	23:30:00	23.5	18.5	7:25:43	7.43	16.43	7.93	3	0	3	2	0	2	7	2	0	0	0	0	1	0	5571.469217	2	155
109373	30	1	50	2	female	3	4	1	3	27.2	3	94.6	90	0	180	0:00:00	0	19	6:34:17	6.57	15.57	6.57	2	1	0	0	0	3	4	1	0	0	0	0	0	1	14611.85855	2	167
109376	23	1	50	1	male	3	4	1	3				3210	810	120	0:00:00	0	19	7:12:51	7.21	16.21	7.21	3	0	1	0	0	0	1	1	0	0	0	0	0	0	51348.58842	2	164
109378	36	1	50	2	male	3	5	1	3	29.9	3	102.4	0	30	600	22:00:00	22	17	7:00:00	7	16	9	5	1	2	0	0	2	5	2	0	0	0	0	1	0	45783.3182	2	171
109379	66	4	50~70	3	female	3	3	2	3	33.4	4	105.5	0	0	180	21:00:00	21	16	6:30:00	6.5	15.5	9.5	5	1	3	1	0	1	6	2	0	0	0	0	1	0	44769.8187	1	157
109382	70	5	70	4	female	1	3	1	3	35.8	4	114.1	0	0	120	20:38:34	20.64	15.64	7:00:00	7	16	10.36	5	1	0	0	0	2	3	1	0	0	0	0	1	1	9440.499355	1	158
109389	56	3	50~70	3	male	7	4	1	3	26.3	3	86.5	180	990	60	0:00:00	0	19	6:30:00	6.5	15.5	6.5	2	1	1	0	0	1	3	1	0	0	0	0	1	0	12933.27083	1	170
109390	44	2	50	2	female	4	5	1	3	38.2	4	111	450	15	960	23:00:00	23	18	5:42:51	5.71	14.71	6.71	2	1	3	0	0	2	6	2	1	0	1	1	1	1	6931.067216	1	150
109391	56	3	50~70	3	female	2	1	2		34.1	4	109.1	0	0	480	21:42:51	21.71	16.71	7:00:00	7	16	9.29	5	1	3	1	0	1	6	2	0	0	0	0	1	1	14674.31563	2	160
109393	76	5	70	4	male	4	4	3	3	21.5	2	86.6	45	75	60	15:42:51	15.71	10.71	7:17:09	7.29	16.29	8.71	4	1	2	0	1	3	7	2	1	1	0	1	1	1	5510.380776	1	158
109394	29	1	50	1	female	4	4	1	2	31.7	4	102	0	0	420	20:51:26	20.86	15.86	6:42:51	6.71	15.71	9.86	5	1	2	0	0	4	7	2	0	0	0	0	0	0	10118.84941	2	163
109396	37	1	50	2	female	6	5	1	3	21.5	2	73.6	0	0	600	16:25:43	16.43	11.43	7:12:51	7.21	16.21	7.93	3	0	0	0	1	0	1	1	0	0	0	0	0	0	12988.80997	2	154
109397	47	2	50	2	female	3	3	2	2	49	4	135.6	480	0	180	15:42:51	15.71	10.71	7:34:17	7.57	16.57	9	5	1	3	0	0	2	6	2	0	0	0	0	1	0	27929.49843	2	158
109401	80	6	70	4	female	3	3	1					0	0	720	21:30:00	21.5	16.5	7:30:00	7.5	16.5	10	5	1	3	2	1	4	11	3	0	0	0	0	1	1	0	1	157
109402	80	6	70	4	male	3	4	2					120	0	360	0:00:00	0	19	8:30:00	8.5	17.5	8.5	4	1	1	0	0	1	3	1	0	0	0	0	0		0	1	163
109403	30	1	50	2	male	7	5	1	3	27.1	3	97.6	270	145	720	22:00:00	22	17	7:06:26	7.11	16.11	9.29	5	1	2	0	0	2	5	2	0	0	0	0	1	0	24116.31542	1	151
109404	23	1	50	1	female	2	5	1	3	30.7	4	93.6	0	0	480	0:00:00	0	19	8:34:17	8.57	17.57	8.57	4	1	0	0	1	3	5	2	0	0	0	0	0	0	68310.74759	2	162
109405	32	1	50	2	female	1	3	1	3	24.2	2	90.6	750	300	60	22:38:34	22.64	17.64	6:47:09	6.79	15.79	8.14	4	1	2	0	0	3	6	2	0	0	0	0	0	0	40402.1561	2	162
109407	30	1	50	2	male	1	1	1					0	0	60	16:25:43	16.43	11.43	6:25:43	6.43	15.43	7.14	3	0	1	0	0	0	1	1	0	0	0	0	0	1	0	1	152
109408	51	3	50~70	3	male	4	3	2	3	40	4	136.6	50	0	600	17:38:34	17.64	12.64	7:00:00	7	16	6.5	2	1	3	0	0	1	5	2	0	0	0	0	1	0	12837.96414	2	170
109411	55	3	50~70	3	female	4	5	1	3	20.2	2	76.4	0	0	540	22:30:00	22.5	17.5	6:12:51	6.21	15.21	7.71	3	0	2	2	1	3	8	2	0	0	0	0	0	0	23374.37487	1	164
109415	61	4	50~70	3	female	4	5	1	2	42.8	4	129.8	0	10	300	23:00:00	23	18	6:34:17	6.57	15.57	7.57	3	0	2	0	0	1	3	1	0	0	0	0	1	1	14418.82309	1	172
109416	60	4	50~70	3	male	3	1	2	2	24.2	2	92.2	0	0	540	22:00:00	22	17	7:21:26	7.36	16.36	9.36	5	1	0	1	1	0	3	1	0	0	0	0	0	0	24735.57233	2	158
109426	61	4	50~70	3	female	6	5	1	3	27.9	3	97	2100	270	480	6:17:09	6.29	1.29	8:21:26	8.36	17.36	8.93	4	1	1	0	0	0	2	1	0	0	0	0	1	0	17444.17632	1	169
109428	80	6	70	4	male	3	3	1	2	25.5	3	95.2	120	120	300	22:00:00	22	17	6:00:00	6	15	8	4	0	2	1	0	1	4	1	0	0	0	1	1	0	18282.53851	2	159
109429	27	1	50	1	male	3	2	3	3	19.6	2	80.1	1260	0	120	1:25:43	1.43	20.43	8:00:00	8	17	6.57	2	1	0	0	0	0	1	1	0	0	0	0	0	0	19872.42495	2	167
109431	45	2	50	2	female	2	4	1	3	30.3	4	106.9	0	0	180	16:42:51	16.71	11.71	7:30:00	7.5	16.5	7.93	3	0	2	0	0	2	4	1	0	0	0	0	0	0	8443.23462	1	168
109432	44	2	50	2	female	4	5	1	2	19.8	2	73.3	0	0	120	20:00:00	20	15	5:34:17	5.57	14.57	9.57	5	1	2	2	0	2	7	2	0	0	0	0	0	0	7578.581746	2	159
109435	62	4	50~70	3	male	7	3	1		41.7	4		420	0	480	0:00:00	0	19	7:00:00	7	16	7	3	0	3	0	1	4	8	2	0	0	1	0	1	0	15120.44269	2	166
109436	80	6	70	4	male	6	5	2	2	25.5	3	95.8	0	120	240	22:30:00	22.5	17.5	7:00:00	7	16	8.5	4	1	1	0	0	0	2	1	0	1	0	0	1	0	3494.175689	2	150
109437	80	6	70	4	female	2	1	1	1				0	0	180	20:00:00	20	15	6:30:00	6.5	15.5	10.5	5	1	3	3	0	4	11	3	0	0	0	0	0		20492.82447	1	151
109439	59	3	50~70	3	female	4	4	1	3	32.6	4	94.6	0	0	240	7:17:09	7.29	2.29	8:04:17	8.07	17.07	7.64	3	0	1	0	1	3	5	2	0	0	0	0	1	0	12824.37051	1	168
109441	20	1	50	1	female	3	4	1	3	18	1	71.7	450	360	360	1:08:34	1.14	20.14	10:00:00	10	19	8.86	4	1	1	1	0	3	6	2	0	0	0	0	0	0	93014.97908	2	157
109444	21	1	50	1	male	4	3	1	3	21.7	2	77.4	0	270	120	22:17:09	22.29	17.29	7:17:09	7.29	16.29	9	5	1	0	0	0	2	3	1	0	0	0	0	0	0	16879.81819	2	166
109447	25	1	50	1	female	3	4	3	3	26.3	3	88.8	1680	45	120	19:51:26	19.86	14.86	4:42:51	4.71	13.71	8.86	4	1	1	0	0	4	6	2	0	0	0	0	0	0	51420.18811	1	165
109451	37	1	50	2	male	4	5	1		42	4		30	195	360	22:17:09	22.29	17.29	6:00:00	6	15	7.71	3	0	3	3	1	4	11	3	0	0	0	0	0	0	10713.47266	2	167
109454	25	1	50	1	female	4	4	1	3	50.9	4	142.9	300	360	240	1:00:00	1	20	8:00:00	8	17	7	3	0	3	3	1	3	10	3	0	0	0	0	1	0	12158.46682	2	171
109455	40	2	50	2	male	3	4		3	25.9	3	95.5	0	0	720	17:21:26	17.36	12.36	6:45:00	6.75	15.75	6.79	2	1	3	0	0	1	5	2	0	1	0	0	1	0	25884.8865	2	156
109457	76	5	70	4	male	3	5	2	3	32.7	4	119.9	90	45	300	22:30:00	22.5	17.5	5:00:00	5	14	6.5	2	1	2	0	0	2	5	2	0	0	0	0	1	0	55969.07015	3	156
109459	32	1	50	2	male	6	4	1	3	43.3	4	126.5	0	0	240	1:00:00	1	20	5:17:09	5.29	14.29	4.29	1	1	2	1	0	1	5	2	0	0	0	0	0	0	29975.83633	1	161
109460	80	6	70	4	female	3		1					0	0	720	21:00:00	21	16	6:00:00	6	15	9	5	1	3	3	1	3	11	3	0	0	0	0	1		0	1	149
109464	30	1	50	2	male	6	3	1	2	31.8	4	101.7	60	0	360	23:00:00	23	18	6:51:26	6.86	15.86	7.86	3	0	1	0	0	0	1	1	0	0	0	0	0	0	14257.93452	1	160
109466	40	2	50	2	male	1	3	1	3	26.2	3	95	4410	270	180	14:17:09	14.29	9.29	4:42:51	4.71	13.71	7.57	3	0	3	2	0	3	8	2	0	0	0	0	0	0	25029.94448	2	152
109467	21	1	50	1	male	3	4	1	3	36.3	4	103.4	3300	240	180	21:47:09	21.79	16.79	4:40:43	4.68	13.68	7.07	3	0	1	0	0	2	3	1	0	0	0	0	0	0	87630.05491	1	150
109468	60	4	50~70	3	male	3	3	1	2	43	4	141.9	0	120	180	16:42:51	16.71	11.71	7:51:26	7.86	16.86	8.29	4	1	0	0	0	1	2	1	0	0	0	0	0	0	14054.45475	2	163
109472	34	1	50	2	male	1	5	1	3	35.7	4	115.9	60	0	180	0:00:00	0	19	5:44:17	5.74	14.74	5.86	1	1	2	1	0	2	6	2	0	0	0	0	0	0	23874.46948	2	154
109474	80	6	70	4	female	3	2	1	1	27.6	3	95.6	0	210	120	3:00:00	3	22	11:30:00	11.5	20.5	8.5	4	1	3	0	1	3	8	2	0	0	1	0	1	0	17761.19216	1	165
109478	27	1	50	1	female	3	4	1	3	26.1	3	90.4	540	180	180	22:17:09	22.29	17.29	5:45:00	5.75	14.75	7.64	3	0	0	0	1	4	5	2	0	0	0	0	0	0	39528.59957	1	158
109480	30	1	50	2	male	4	4	3	3	61.9	4	161.6	0	30	300	0:00:00	0	19	4:30:00	4.5	13.5	4.5	1	1	3	0	0	3	7	2	0	0	0	1	0	1	15519.54337	2	170
109481	60	4	50~70	3	male	2	5	2	3	27.7	3	100.1	1800	180	240	22:00:00	22	17	6:34:17	6.57	15.57	8.57	4	1	1	0	0	1	3	1	0	0	0	0	0	0	12228.19848	2	172
109482	48	2	50	2	female	3	5	1	3	27.8	3	93.6	0	45	480	23:00:00	23	18	6:51:26	6.86	15.86	7.86	3	0	3	1	0	3	7	2	0	0	0	0	0	0	76868.98527	2	158
109483	76	5	70	4	female	3	3	1	2	38.7	4	128.9	1050	0	420	22:00:00	22	17	5:42:51	5.71	14.71	7.71	3	0	0	0	0	2	2	1	0	0	0	0	1	1	68569.7294	2	149
109485	47	2	50	2	female	2	5	1	3				0	30	120	22:38:34	22.64	17.64	5:55:43	5.93	14.93	7.29	3	0	0	0	1	1	2	1	0	0	0	0	0	0	31499.25864	1	169
109486	65	4	50~70	3	male	2	5	1	3	27.4	3	92.1	0	300	360	21:17:09	21.29	16.29	5:55:43	5.93	14.93	8.64	4	1	2	0	0	2	5	2	0	0	0	0	1	0	7506.572056	2	155
109489	80	6	70	4	male	3	2	2					0	0	720	22:47:09	22.79	17.79	8:00:00	8	17	9.21	5	1	3	0	0	4	8	2	0	1	0	0	1		0	1	166
109490	77	5	70	4	male	4	1	1	2	45.4	4		0	0	360	23:00:00	23	18	6:00:00	6	15	7	3	0	3	3	1	0	7	2	0	0	1	0	1	1	4268.063945	2	169
109495	52	3	50~70	3	male	3	3	2	3	34.9	4	115.4	0	0	420	21:30:00	21.5	16.5	5:00:00	5	14	7.5	3	0	3	0	0	1	4	1	0	0	0	0	1	1	174712.4273	1	155
109496	50	3	50~70	3	male	3	4	1	3	38.5	4	132.9	0	60	600	16:47:09	16.79	11.79	7:51:26	7.86	16.86	8.21	4	1	1	0	1	1	4	1	0	0	0	0	0	0	189197.4043	2	153
109497	48	2	50	2	female	4	3	1	1	29.6	3	95.4	300	0	240	20:25:43	20.43	15.43	6:00:00	6	15	9.57	5	1	1	0	0	1	3	1	0	0	0	0	0	0	10350.7305	2	151
109500	80	6	70	4	female	3	2	1	1	31	4		420	0	480	23:00:00	23	18	6:00:00	6	15	7	3	0	3	0	0	2	5	2	0	0	0	0	0	0	15636.59681	2	158
109501	45	2	50	2	male	1	5	1	3	34.6	4	111.4	0	337.5	300	0:00:00	0	19	6:55:43	6.93	15.93	6.93	2	1	1	0	1	3	6	2	0	0	0	0	1	0	32364.273	1	156
109502	29	1	50	1	female	1	4	1	3	30	4	95.6	0	450	180	23:00:00	23	18	6:47:09	6.79	15.79	7.79	3	0	2	1	0	2	5	2	0	0	0	0	0	0	24330.13804	2	154
109503	71	5	70	4	male	3	3	2	3	27.4	3	107.8	0	450	240	23:00:00	23	18	7:00:00	7	16	8	4	0	0	1	0	0	1	1	0	0	0	0	1	0	11022.12101	2	156
109504	53	3	50~70	3	male	4	4	1	3	29	3	102.8	0	240	480	13:21:26	13.36	8.36	10:38:34	10.64	19.64	4.14	1	1	0	0	0	2	3	1	0	0	0	0	0	1	9683.204165	3	156
109505	60	4	50~70	3	female	4	4	2	2				0	0	9999	21:00:00	21	16	8:00:00	8	17	11	5	1	0	0	0	2	3	1	0	0	0	0	0	1	2965.16746	1	168
109508	39	1	50	2	female	3	5	1	3	38.2	4	118.3	0	0	480	17:04:17	17.07	12.07	7:51:26	7.86	16.86	7.93	3	0	3	0	0	1	4	1	0	0	0	0	0	0	223255.6022	2	157
109510	28	1	50	1	male	6	5	2	3	24.7	2	80.5	0	90	360	0:00:00	0	19	8:00:00	8	17	8	4	0	1	0	0	0	1	1	0	0	0	0	0	0	28089.28511	2	157
109512	42	2	50	2	male	4	5	1	3	38.5	4	112.5	0	282	720	16:17:09	16.29	11.29	4:32:09	4.54	13.54	5.57	1	1	3	0	1	1	6	2	0	0	0	0	0	0	26946.93507	1	166
109513	48	2	50	2	female	3	5	1	3	46	4	140	150	0	420	22:27:51	22.46	17.46	6:34:17	6.57	15.57	8.29	4	1	3	1	0	2	7	2	0	0	0	0	0	1	39486.30396	2	159
109518	25	1	50	1	female	6	5	1	3	26.1	3	84.2	1680	495	300	16:25:43	16.43	11.43	19:04:17	19.07	4.07	9.5	5	1	1	0	0	2	4	1	0	0	0	0	0	0	32206.89551	1	169
109520	80	6	70	4	male	4	5	2	3	29	3	106.3	22.5	45	420	17:04:17	17.07	12.07	5:00:00	5	14	5.07	1	1	0	0	1	2	4	1	0	0	0	0	1	0	9813.99071	2	172
109525	24	1	50	1	male	6	4	2	3	34.4	4	126.6	1260	0	210	1:17:09	1.29	20.29	8:55:43	8.93	17.93	7.64	3	0	3	1	0	4	8	2	0	0	0	0	0	0	10321.85854	2	155
109526	31	1	50	2	female	4	5	1		38.9	4	108.4	0	180	540	21:42:51	21.71	16.71	6:25:43	6.43	15.43	8.71	4	1	1	0	0	2	4	1	0	0	0	0	0	0	8519.372754	1	152
109527	69	4	50~70	3	female	4	5	1	2	22.9	2	81.5	0	0	300	22:17:09	22.29	17.29	5:00:00	5	14	6.71	2	1	1	0	0	2	4	1	0	0	0	0	0	0	4734.163015	1	150
109530	49	2	50	2	female	1	3	1	3	32.8	4	120	0	45	120	22:00:00	22	17	5:08:34	5.14	14.14	7.14	3	0	2	0	1	2	5	2	0	0	0	0	0	0	27351.37104	2	164
109531	32	1	50	2	male	6	5	3	3	39.8	4		60	0	360	0:17:09	0.29	19.29	8:17:09	8.29	17.29	8	4	0	3	2	0	2	7	2	0	0	0	0	0	0	15902.16045	1	170
109536	48	2	50	2	female	3	5	2	3	24	2	79.9	0	240	300	23:00:00	23	18	6:17:09	6.29	15.29	7.29	3	0	1	0	0	2	3	1	0	0	0	0	0	0	92168.50329	2	152
109537	34	1	50	2	female	6	3	1					60	0	120	0:00:00	0	19	6:12:51	6.21	15.21	6.21	2	1	1	1	0	2	5	2	0	0	0	0	0		0	2	155
109538	66	4	50~70	3	female	3	2	1	2	30.2	4	104.3	0	0	480	3:34:17	3.57	22.57	8:25:43	8.43	17.43	4.86	1	1	0	0	0	2	3	1	0	0	0	0	0	0	30325.42563	1	165
109541	35	1	50	2	female	4	4	1	3	32.7	4	114.9	1440	0	300	22:17:09	22.29	17.29	6:17:09	6.29	15.29	8	4	0	3	2	0	1	6	2	0	0	0	0	1	0	3899.47546	1	150
109544	76	5	70	4	female	3	1	2	2	42.1	4	118.7	0	0	60	21:00:00	21	16	5:00:00	5	14	8	4	0	0	0	0	2	2	1	0	0	0	0	1	1	42110.53913	1	157
109545	36	1	50	2	female	6	3	1	1	31.8	4	93	390	0	120	1:42:51	1.71	20.71	7:51:26	7.86	16.86	6.14	2	1	3	2	0	2	8	2	0	0	0	0	1	0	14207.58913	2	169
109548	25	1	50	1	female	4	5	1	3	42.1	4	113.5	75	0	300	0:17:09	0.29	19.29	8:06:26	8.11	17.11	8	4	0	1	0	0	1	2	1	0	0	0	0	0	0	23608.83503	3	156
109549	22	1	50	1	male	3	4	1	3	35.7	4	114	120	0	960	17:38:34	17.64	12.64	7:02:09	7.04	16.04	6.71	2	1	3	0	0	2	6	2	0	0	0	0	0	0	96634.77696	2	149
109552	74	5	70	4	male	3	4	1	3	34	4	115	420	0	240	0:00:00	0	19	8:00:00	8	17	8	4	0	0	0	0	1	1	1	1	0	0	1	1	1	21909.8997	2	163
109554	21	1	50	1	male	4	3	1	3	19.5	2	70	1800	2520	480	16:25:43	16.43	11.43	9:00:00	9	18	9.71	5	1	0	0	0	2	3	1	0	0	0	0	0	0	35137.42034	1	172
109555	22	1	50	1	female	6	4	1	3	19.6	2	66.2	0	0	240	2:00:00	2	21	10:00:00	10	19	8	4	0	0	0	0	1	1	1	0	0	0	0	0	0	6827.813092	2	149
109558	57	3	50~70	3	male	3	3	1	3	29.1	3	97.9	105	90	180	16:25:43	16.43	11.43	6:17:09	6.29	15.29	7	3	0	3	0	0	2	5	2	0	0	0	0	1	1	56402.61349	2	150
109560	34	1	50	2	male	1	5	1	3	27	3	78.5	0	600	480	2:12:51	2.21	21.21	9:30:00	9.5	18.5	7.29	3	0	2	0	0	2	4	1	0	0	0	0	0	0	41558.6393	1	151
109561	30	1	50	2	female	4	3	1					0	0	120	16:25:43	16.43	11.43	7:25:43	7.43	16.43	8.14	4	1	0	0	0	0	1	1	0	0	0	0	0		0	2	165
109562	80	6	70	4	female	3	3	2	3	29	3	105.6	0	270	300	22:00:00	22	17	7:00:00	7	16	9	5	1	1	0	1	3	6	2	0	0	0	0	1	0	52057.28065	2	153
109563	36	1	50	2	female	1	4	3	3	39.1	4	132.2	0	135	120	23:00:00	23	18	6:51:26	6.86	15.86	7.86	3	0	3	0	1	1	5	2	0	0	0	0	0	1	59380.123	2	162
109567	49	2	50	2	male	3	4	2	2	29.5	3	93	900	0	120	16:42:51	16.71	11.71	6:38:34	6.64	15.64	7.07	3	0	3	1	1	1	6	2	0	0	0	0	0	0	25353.66923	2	156
109568	32	1	50	2	female	4	4	1	3	43.6	4	116	540	0	480	23:00:00	23	18	3:42:51	3.71	12.71	4.71	1	1	3	3	1	4	12	3	0	0	0	0	1	0	17625.67753	1	151
109571	28	1	50	1	female	7	4	3	3	35.6	4	122.5	300	0	180	16:42:51	16.71	11.71	6:34:17	6.57	15.57	7	3	0	1	1	1	3	6	2	0	0	0	0	0	0	6098.607785	1	171
109574	55	3	50~70	3	female	6	5	1	1	22.4	2	86.1	0	100	180	21:00:00	21	16	5:00:00	5	14	8	4	0	0	0	1	2	3	1	0	0	0	0	0	1	13420.40896	1	166
109577	74	5	70	4	female	2	1	1		39.4	4		0	0	40	16:42:51	16.71	11.71	8:34:17	8.57	17.57	9	5	1	2	2	1	1	7	2	0	0	0	0	0	0	9930.334815	2	154
109578	80	6	70	4	male	3	5	2					0	270	720	22:00:00	22	17	6:00:00	6	15	8	4	0	1	0	0	3	4	1	1	0	1	1	1	1	0	2	166
109579	42	2	50	2	female	3	4	3	3	27.2	3	89.5	0	0	120	23:00:00	23	18	6:00:00	6	15	7	3	0	2	0	0	0	2	1	0	0	0	0	0	0	19090.23617	2	158
109580	39	1	50	2	female	4	2	3	3	23.4	2	86.6	0	0	600	0:00:00	0	19	6:30:00	6.5	15.5	6.5	2	1	1	0	1	2	5	2	0	0	0	0	1	0	22255.92235	1	168
109581	43	2	50	2	male	3	3	3	3	27.9	3	96.9	3180	720	240	5:34:17	5.57	0.57	8:51:26	8.86	17.86	3.29	1	1	2	1	0	2	6	2	0	0	0	0	0	0	27429.99817	1	157
109587	74	5	70	4	female	3	2	1	3	40.2	4	116.2	0	60	240	0:00:00	0	19	6:00:00	6	15	6	2	1	3	0	1	2	7	2	0	0	0	0	1	0	23444.07588	2	168
109588	71	5	70	4	male	3	3	1	2	21.3	2	84	0	0	120	22:00:00	22	17	7:00:00	7	16	9	5	1	0	0	0	1	2	1	0	0	0	0	0	0	10349.8719	2	159
109590	37	1	50	2	male	4	3	3	3	22.3	2	77.7	0	0	240	14:17:09	14.29	9.29	6:30:00	6.5	15.5	9.36	5	1	1	1	0	0	3	1	0	0	0	0	0		11236.0985	1	167
109592	62	4	50~70	3	female	1	2	1		26.9	3		0	210	120	21:00:00	21	16	7:00:00	7	16	10	5	1	1	0	1	1	4	1	0	0	0	0	0	0	9460.099293	2	154
109593	52	3	50~70	3	male	7	1	3	3	25	3	88	0	0	360	2:42:51	2.71	21.71	6:30:00	6.5	15.5	3.79	1	1	3	0	0	2	6	2	0	0	0	0	0	0	39073.24594	2	162
109594	79	5	70	4	male	3	2	3	3	21.7	2	92.8	0	0	300	19:00:00	19	14	3:00:00	3	12	8	4	0	0	0	0	0	0	1	0	0	0	0	1	0	8155.079431	2	164
109597	70	5	70	4	female	7	5	1	3	32	4	103.6	45	30	480	21:42:51	21.71	16.71	8:25:43	8.43	17.43	10.71	5	1	0	0	1	1	3	1	0	0	0	0	1	0	20793.20343	2	150
109598	25	1	50	1	male	3	4	1	3	25.9	3	89.3	0	180	240	21:30:00	21.5	16.5	6:55:43	6.93	15.93	9.43	5	1	1	0	0	1	3	1	0	0	0	0	1	0	38223.64543	2	168
109600	66	4	50~70	3	female	4	5	1					0	0	480	23:00:00	23	18	7:21:26	7.36	16.36	8.36	4	1	1	1	0	1	4	1	0	1	0	0	1		0	1	158
109601	30	1	50	2	male	3	5	1	1	33.5	4	111.8	0	307.5	720	22:00:00	22	17	6:00:00	6	15	8	4	0	0	0	0	2	2	1	0	0	0	0	0	0	83619.59253	1	156
109602	43	2	50	2	female	2	1	1	3	30.8	4	95.9	300	45	240	16:00:00	16	11	7:00:00	7	16	8.14	4	1	2	0	0	1	4	1	0	0	0	0	0	0	10969.10215	2	168
109607	63	4	50~70	3	male	1	2	1	3	23.2	2	89.8	1680	20	120	7:25:43	7.43	2.43	9:25:43	9.43	18.43	8.86	4	1	0	0	0	3	4	1	0	0	0	0	0	0	7670.323183	2	165
109608	54	3	50~70	3	female	3	4	2	3	19.5	2	72.5	0	120	720	23:08:34	23.14	18.14	6:04:17	6.07	15.07	6.93	2	1	1	0	0	1	3	1	0	0	0	0	1	0	43166.43326	2	167
109610	78	5	70	4	male	4	1	1	3	32.6	4	123.5	0	40	180	20:42:51	20.71	15.71	4:25:43	4.43	13.43	7.79	3	0	0	0	0	1	1	1	0	0	0	0	1	1	5051.196599	2	171
109612	75	5	70	4	male	4	3	1	3	29.8	3	109.6	360	120	240	22:17:09	22.29	17.29	3:00:00	3	12	4.71	1	1	2	0	1	3	7	2	0	0	0	0	1	1	4280.287645	2	151
109614	80	6	70	4	male	3	5	2	3	29	3	112.7	0	0	360	21:00:00	21	16	3:00:00	3	12	6	2	1	3	0	1	4	9	3	0	1	0	1	1	1	7299.119678	2	151
109617	64	4	50~70	3	male	1	1	1	2	25.6	3	94.3	0	0	300	22:00:00	22	17	5:00:00	5	14	7	3	0	3	1	0	2	6	2	0	0	0	0	1	0	9885.25786	2	160
109620	59	3	50~70	3	female	2	2	2	2	33.1	4	101.9	0	0	180	22:00:00	22	17	6:00:00	6	15	8	4	0	0	0	1	3	4	1	0	0	0	0	1	1	18138.48109	1	153
109623	31	1	50	2	female	6	5	1		18.8	2	72.3	0	30	240	22:30:00	22.5	17.5	7:00:00	7	16	8.5	4	1	0	0	0	3	4	1	0	0	0	0	0	0	10427.20398	2	158
109626	61	4	50~70	3	male	2	5	2	3	31.9	4	106.5	30	0	120	23:00:00	23	18	8:00:00	8	17	9	5	1	3	0	0	2	6	2	0	0	0	0	1	1	8047.428172	1	162
109628	39	1	50	2	female	2	2	1	2	43	4	122.4	0	0	120	22:00:00	22	17	5:18:34	5.31	14.31	7.43	3	0	3	0	0	0	3	1	0	0	0	0	1	0	12026.45437	1	156
109629	40	2	50	2	male	4	3	3	3	19.6	2	82.8	0	0	120	16:04:17	16.07	11.07	5:30:00	5.5	14.5	6.57	2	1	0	0	0	1	2	1	0	0	0	0	0	0	9557.272239	1	152
109630	56	3	50~70	3	female	3	3	2	3	35.7	4	118	0	0	360	21:30:00	21.5	16.5	5:42:51	5.71	14.71	8.21	4	1	0	0	1	4	6	2	0	0	0	0	0	0	243396.7631	2	157
109631	79	5	70	4	male	3	3	1					30	0	240	22:00:00	22	17	7:00:00	7	16	9	5	1	3	0	0	0	4	1	1	0	0	0	1		0	1	149
109634	62	4	50~70	3	female	1	4	1	3	23.3	2	84.5	0	315	120	23:00:00	23	18	8:17:09	8.29	17.29	9.29	5	1	2	0	1	1	5	2	0	0	0	0	0	0	12236.16419	2	154
109635	40	2	50	2	female	1	3	1	3	33.6	4	101.1	1650	100	120	22:30:00	22.5	17.5	6:34:17	6.57	15.57	8.07	4	1	1	0	1	1	4	1	0	0	0	0	0	0	17718.45894	2	165
109637	46	2	50	2	female	4	4	1	3	29.7	3	93.4	127.5	0	60	21:25:43	21.43	16.43	8:23:34	8.39	17.39	11.14	5	1	3	1	0	2	7	2	0	0	0	0	0	0	29708.58925	1	166
109638	48	2	50	2	female	3	2	2	3	43.6	4	128.2	300	0	360	22:47:09	22.79	17.79	5:55:43	5.93	14.93	7.14	3	0	2	0	1	2	5	2	0	0	0	0	1	1	116101.6328	1	158
109639	42	2	50	2	female	3	4	1	3	28.3	3	95	105	0	480	22:00:00	22	17	6:30:00	6.5	15.5	8.5	4	1	0	3	0	1	5	2	0	0	0	0	0	0	26943.80474	1	157
109640	50	3	50~70	3	female	6	5	1	1	30.6	4	102.5	0	0	240	23:00:00	23	18	5:30:00	5.5	14.5	6.5	2	1	0	0	0	0	1	1	0	0	0	0	1	0	15825.01629	1	169
109644	24	1	50	1	male	2	1	1		25	3	87.4	3150	75	120	20:34:17	20.57	15.57	5:17:09	5.29	14.29	8.71	4	1	0	0	0	2	3	1	0	0	0	0	0	0	22560.70826	1	155
109645	62	4	50~70	3	female	2	3	1	2	29.9	3	99.8	0	0	180	16:34:17	16.57	11.57	6:04:17	6.07	15.07	6.64	2	1	2	0	0	4	7	2	0	0	0	0	1	0	15422.48836	1	170
109649	80	6	70	4	male	3	4	1	3	31.6	4	112.5	1050	0	600	22:21:26	22.36	17.36	5:00:00	5	14	6.64	2	1	2	1	0	1	5	2	0	1	0	0	1	0	9993.622667	2	168
109650	23	1	50	1	male	1	4	1					0	0	480	1:34:17	1.57	20.57	6:34:17	6.57	15.57	5	1	1	3	0	0	4	8	2	0	0	0	0	0		0	2	162
109653	80	6	70	4	female	3	5	1	2	34.2	4		0	0	480	0:00:00	0	19	8:00:00	8	17	8	4	0	1	0	0	3	4	1	0	1	0	0	1	1	23767.01535	1	151
109656	60	4	50~70	3	female	1	4	1	3	40.8	4	126.2	0	15	960	20:30:00	20.5	15.5	4:17:09	4.29	13.29	7.79	3	0	2	0	0	2	4	1	0	0	0	0	0	1	4857.666209	2	155
109657	33	1	50	2	female	3	4	1	3	26.2	3	99.3	0	0	480	22:00:00	22	17	5:55:43	5.93	14.93	7.93	3	0	1	0	0	3	4	1	0	0	0	0	0	0	55876.6618	1	165
109661	23	1	50	1	male	3	5	1	3	26.8	3	96	0	0	600	16:51:26	16.86	11.86	9:25:43	9.43	18.43	9.71	5	1	0	0	0	2	3	1	0	0	0	0	0	0	46057.63231	2	156
109662	32	1	50	2	male	2	2	3	3	25.5	3	88.8	450	0	180	15:42:51	15.71	10.71	7:01:26	7.02	16.02	8.57	4	1	1	0	0	1	3	1	0	0	0	0	1	0	24702.79838	1	168
109665	42	2	50	2	female	3	2	3	3	37	4	118.6	0	0	180	16:25:43	16.43	11.43	5:55:43	5.93	14.93	6.64	2	1	3	0	0	4	8	2	0	0	0	0	0	0	106470.7401	2	149
109666	70	5	70	4	female	4	3	1		49.8	4		0	0	240	21:00:00	21	16	4:00:00	4	13	7	3	0	3	0	0	2	5	2	0	0	0	0	1	1	10591.37066	1	150
109667	64	4	50~70	3	male	1	1	1	3	27.6	3	96.3	0	0	120	22:30:00	22.5	17.5	5:17:09	5.29	14.29	6.79	2	1	3	0	1	2	7	2	0	0	0	0	1	0	5671.225062	1	152
109673	34	1	50	2	male	1	3	2	3	28.6	3	102.4	2700	0	240	23:00:00	23	18	7:00:00	7	16	8	4	0	3	3	0	3	9	3	0	0	0	0	0	0	20958.7827	2	156
109675	51	3	50~70	3	female	6	5	1	3	25.7	3	83.7	0	0	480	23:00:00	23	18	6:55:43	6.93	15.93	7.93	3	0	0	0	0	1	1	1	0	0	0	0	1	0	15033.76547	1	169
109676	64	4	50~70	3	female	3	3	1	2	24.6	2	90.6	0	0	300	21:30:00	21.5	16.5	4:30:00	4.5	13.5	7	3	0	2	1	0	3	6	2	0	0	0	0	1	0	11652.15769	1	157
109677	76	5	70	4	female	2	1	1	1	36.6	4	114.8	120	0	240	22:38:34	22.64	17.64	6:38:34	6.64	15.64	8	4	0	3	0	1	1	5	2	0	0	0	0	1	1	18746.69844	2	153
109678	32	1	50	2	female	3	4	1	3	19	2	70.5	30	60	360	16:25:43	16.43	11.43	9:47:09	9.79	18.79	10.5	5	1	0	0	1	3	5	2	0	0	0	0	0	0	45697.43562	1	161
109679	28	1	50	1	male	7	3	3	3	26.6	3	85.5	210	45	60	20:38:34	20.64	15.64	5:38:34	5.64	14.64	9	5	1	3	0	0	1	5	2	0	0	0	0	0	0	13681.80012	2	168
109683	29	1	50	1	female	3	3	2		21.9	2		0	120	300	0:00:00	0	19	6:38:34	6.64	15.64	6.64	2	1	0	0	0	4	5	2	0	0	0	0	0		48533.63835	2	163
109685	38	1	50	2	male	6	5	1	3	23	2	86.9	0	420	600	22:47:09	22.79	17.79	6:30:00	6.5	15.5	7.71	3	0	3	0	0	2	5	2	0	0	0	0	0	0	16211.61	1	164
109686	60	4	50~70	3	male	6	3	1	1	28.9	3	97.7	0	0	360	7:17:09	7.29	2.29	7:00:00	7	16	6.57	2	1	2	0	0	2	5	2	0	0	0	0	1	0	11319.46109	2	169
109687	37	1	50	2	female	3	4	1	1	21.3	2	80.6	0	240	180	23:30:00	23.5	18.5	7:00:00	7	16	7.5	3	0	0	0	0	3	3	1	0	0	0	0	0	0	5731.921252	2	165
109691	26	1	50	1	female	6	4	1	3	30.6	4	99.8	360	60	300	0:00:00	0	19	9:00:00	9	18	9	5	1	0	1	0	2	4	1	0	0	0	0	1	0	11504.78849	3	156
109693	25	1	50	1	female	1	4	1	3	30.5	4	97	0	0	240	23:00:00	23	18	7:34:17	7.57	16.57	8.57	4	1	3	0	0	0	4	1	0	0	0	0	0	0	23693.12409	1	155
109696	79	5	70	4	female	3	5	1	3	33.5	4	114.8	0	0	720	21:30:00	21.5	16.5	7:00:00	7	16	9.5	5	1	3	3	1	4	12	3	0	0	0	0	1	1	45835.99997	1	158
109697	35	1	50	2	female	1	4	1	3	26.9	3	92.6	0	0	420	22:08:34	22.14	17.14	5:55:43	5.93	14.93	7.79	3	0	1	1	0	1	3	1	0	0	0	0	0	0	11362.92469	2	164
109700	42	2	50	2	female	2	5	1	3	29.2	3	95.8	0	0	300	22:17:09	22.29	17.29	5:32:09	5.54	14.54	7.43	3	0	1	0	0	4	5	2	0	0	0	0	0	0	21505.17839	2	152
109703	34	1	50	2	male	4	5	1	3	27	3	83.8	0	675	300	3:34:17	3.57	22.57	9:38:34	9.64	18.64	6.07	2	1	3	0	0	1	5	2	0	0	0	0	0	0	14513.12173	2	170
109704	31	1	50	2	male	6	4	3	3	25.6	3	89.9	1410	330	300	15:21:26	15.36	10.36	5:51:26	5.86	14.86	7.64	3	0	1	0	1	3	5	2	0	0	0	0	0	0	10529.93001	1	156
109705	38	1	50	2	male	4	3	1	3				0	0	720	1:17:09	1.29	20.29	10:30:00	10.5	19.5	9.21	5	1	3	2	0	2	8	2	0	0	0	0	1	1	27235.58711	1	163
109711	25	1	50	1	male	1	2	1	3	31.7	4		370	0	240	20:17:09	20.29	15.29	6:55:43	6.93	15.93	10.64	5	1	0	0	0	2	3	1	0	0	0	0	0		17606.16867	1	161
109712	46	2	50	2	male	4	3	3	3	32.6	4		2550	0	360	20:34:17	20.57	15.57	6:34:17	6.57	15.57	10	5	1	3	0	0	1	5	2	0	0	0	0	1	0	10053.08634	1	149
109713	50	3	50~70	3	female	6	1	1		30.7	4	103.7	0	75	480	22:00:00	22	17	6:00:00	6	15	8	4	0	1	1	0	0	2	1	0	0	0	0	1	0	4452.282641	2	168
109716	25	1	50	1	female	4	2	3	3	33.1	4	99.4	450	0	300	22:17:09	22.29	17.29	6:38:34	6.64	15.64	8.36	4	1	0	0	0	2	3	1	0	0	0	0	1	0	7998.808582	1	171
109721	50	3	50~70	3	male	2	2	3	2	34.9	4	118.6	0	0	480	23:45:00	23.75	18.75	7:00:00	7	16	7.5	3	0	3	0	0	1	4	1	0	0	0	0	1	1	8938.797024	1	149
109723	29	1	50	1	male	4	5	1	3	26.8	3	91.4	0	325	360	23:00:00	23	18	6:55:43	6.93	15.93	7.93	3	0	0	0	0	1	1	1	0	0	0	0	0	0	21975.27238	1	156
109725	62	4	50~70	3	female	1	1	1	2	27.8	3	98.4	0	0	15	21:00:00	21	16	6:00:00	6	15	9	5	1	0	0	0	0	1	1	0	0	0	0	0	1	7640.045399	2	161
109726	20	1	50	1	male	4	4	1	3	26.2	3	79.6	0	60	480	0:34:17	0.57	19.57	6:25:43	6.43	15.43	5.86	1	1	2	0	0	2	5	2	0	0	0	0	0		16968.5527	3	156
109728	34	1	50	2	female	3	1	1	2	59.1	4	154.9	510	0	120	22:47:09	22.79	17.79	6:04:17	6.07	15.07	7.29	3	0	1	0	1	3	5	2	0	0	0	0	0	0	14943.40546	1	167
109730	29	1	50	1	female	4	4	1	3	39	4	122	1350	300	240	0:30:00	0.5	19.5	7:00:00	7	16	6.5	2	1	1	0	0	2	4	1	0	0	0	0	0	0	10467.51723	2	163
109731	21	1	50	1	female	2	3	1	1	24.3	2	82	2400	60	20	0:00:00	0	19	7:00:00	7	16	7	3	0	1	0	0	2	3	1	0	0	0	0	0	0	33934.25976	2	164
109735	33	1	50	2	male	6	1	3		22.1	2	79.6	0	600	180	21:00:00	21	16	6:00:00	6	15	9	5	1	0	0	0	0	1	1	0	0	0	0	0	0	6698.718133	2	168
109740	46	2	50	2	male	4	3	1	3	28	3	104	900	0	300	16:25:43	16.43	11.43	5:34:17	5.57	14.57	6.29	2	1	0	0	0	2	3	1	0	0	0	0	1	0	7666.672073	2	167
109742	80	6	70	4	male	3	1	2	2	27.6	3	104.8	0	0	660	1:00:00	1	20	7:30:00	7.5	16.5	6.5	2	1	0	0	1	4	6	2	0	0	1	0	1	1	17577.35699	2	163
109743	56	3	50~70	3	male	4	3	1	3	30.6	4	104	90	10	240	0:30:00	0.5	19.5	6:30:00	6.5	15.5	6	2	1	3	2	1	4	11	3	0	1	0	0	1		20584.54302	1	164
109746	47	2	50	2	male	4	4	3	3	35.2	4	126.6	0	30	660	22:00:00	22	17	5:00:00	5	14	7	3	0	1	0	1	0	2	1	0	1	0	0	1	0	3845.124427	1	150
109754	47	2	50	2	female	3	2	1	3	30.4	4	90.6	2160	600	180	21:38:34	21.64	16.64	3:42:51	3.71	12.71	6.07	2	1	1	0	1	0	3	1	0	0	0	0	0	0	37283.29571	2	156
109756	72	5	70	4	male	3	4	2					180	82.5	360	21:17:09	21.29	16.29	6:17:09	6.29	15.29	9	5	1	2	1	1	2	7	2	1	0	0	1	1		0	2	164
109757	30	1	50	2	female	6	5	1		35.1	4		0	0	240	23:08:34	23.14	18.14	7:17:09	7.29	16.29	8.14	4	1	0	0	0	2	3	1	0	0	0	0	0		13029.28704	1	164
109758	26	1	50	1	male	4	4	3		20.3	2	75.6	1740	690	120	15:42:51	15.71	10.71	9:08:34	9.14	18.14	10.57	5	1	3	2	0	2	8	2	0	0	0	0	0	0	11072.91654	1	152
109759	57	3	50~70	3	male	6	5	1					0	270	480	1:00:00	1	20	8:00:00	8	17	7	3	0	3	2	0	1	6	2	0	0	0	0	1	1	0	1	169
109760	53	3	50~70	3	male	2	3	2	3	27.4	3	97	630	0	300	16:25:43	16.43	11.43	6:47:09	6.79	15.79	7.5	3	0	1	1	0	2	4	1	0	0	0	0	1	0	19223.70585	2	163
109763	78	5	70	4	male	4	1	3	2	26.5	3	103.8	0	0	20	0:00:00	0	19	5:00:00	5	14	5	1	1	1	0	0	1	3	1	0	1	0	0	1	1	4693.084754	1	171
109764	69	4	50~70	3	male	6	5	2	2	26.9	3	102.8	0	0	480	0:00:00	0	19	8:00:00	8	17	8	4	0	1	0	0	0	1	1	0	0	0	0	1	0	11888.24779	1	154
109765	51	3	50~70	3	female	3	4	1	2	28.9	3	94	0	20	60	3:00:00	3	22	8:00:00	8	17	5	1	1	3	0	0	1	5	2	0	0	0	0	0	1	24203.21404	1	158
109767	61	4	50~70	3	male	6	3	2					180	20	360	22:17:09	22.29	17.29	7:55:43	7.93	16.93	9.64	5	1	1	0	1	0	3	1	0	0	0	0	1		0	2	149
109768	32	1	50	2	male	3	5	1	3	25	3	90	0	270	840	0:34:17	0.57	19.57	7:51:26	7.86	16.86	7.29	3	0	1	0	0	1	2	1	0	0	0	0	0	0	70482.85874	3	156
109769	44	2	50	2	male	3	3	3	3	27.8	3	98.6	480	0	360	21:34:17	21.57	16.57	6:00:00	6	15	8.43	4	1	3	3	0	0	7	2	0	0	0	0	1	0	11865.54296	2	151
109770	47	2	50	2	female	4	5	2	3	26.1	3	88.2	0	20	300	22:00:00	22	17	5:34:17	5.57	14.57	7.57	3	0	2	0	0	1	3	1	0	0	0	0	1	0	22661.76072	1	163
109771	79	5	70	4	female	4	3	1	1	21.7	2	77.3	0	0	0	21:00:00	21	16	5:00:00	5	14	8	4	0	0	0	0	1	1	1	0	0	0	0	1	0	19650.41136	1	157
109774	80	6	70	4	female	3	5	1	2	32.6	4	98.6	0	0	240	22:30:00	22.5	17.5	5:30:00	5.5	14.5	7	3	0	3	0	0	2	5	2	0	0	0	0	0	0	44313.76586	3	156
109776	80	6	70	4	female	3	3	3	3	29.5	3	112.1	0	0	720	22:00:00	22	17	4:17:09	4.29	13.29	6.29	2	1	1	0	0	4	6	2	0	1	0	0	1	1	17430.22467	2	156
109780	66	4	50~70	3	female	4	3	3	2	33.7	4	114.7	1560	0	420	1:17:09	1.29	20.29	10:25:43	10.43	19.43	9.14	5	1	3	0	1	3	8	2	0	0	1	0	0	0	4539.318882	1	150
109782	63	4	50~70	3	female	3	3	3	3	26.3	3	95.2	0	0	360	0:00:00	0	19	8:17:09	8.29	17.29	8.29	4	1	1	0	0	2	4	1	0	0	0	0	0	0	135472.6962	1	153
109785	48	2	50	2	male	4	4	1	3	32.2	4	103.8	1530	540	240	15:34:17	15.57	10.57	9:17:09	9.29	18.29	10.86	5	1	3	0	0	2	6	2	0	0	0	0	1	0	9269.126561	1	170
109786	24	1	50	1	female	4	3	1					2100	0	180	21:34:17	21.57	16.57	5:51:26	5.86	14.86	8.29	4	1	3	3	0	1	8	2	0	0	0	0	0		0	1	163
109789	32	1	50	2	female	3	5	1	3	44.7	4	117.1	45	30	240	22:47:09	22.79	17.79	6:47:09	6.79	15.79	8	4	0	1	0	0	1	2	1	0	0	0	0	0	0	99389.09768	1	150
109791	28	1	50	1	male	4	4	1	3	33.5	4	101.1	0	405	180	3:00:00	3	22	12:00:00	12	21	9	5	1	3	1	0	2	7	2	0	0	0	0	0	0	12630.65166	2	170
109794	63	4	50~70	3	male	3	4	3	3	34.9	4	116.4	180	0	300	21:30:00	21.5	16.5	4:00:00	4	13	6.5	2	1	2	0	0	3	6	2	0	0	0	0	1	0	61023.07092	2	158
109796	44	2	50	2	female	4	4	2					45	0	240	17:04:17	17.07	12.07	6:59:17	6.99	15.99	7	3	0	3	0	0	1	4	1	0	0	0	0	0		0	2	152
109802	25	1	50	1	male	3	3	1	3	30.6	4	102.9	0	150	180	22:17:09	22.29	17.29	7:17:09	7.29	16.29	9	5	1	0	0	0	1	2	1	0	0	0	0	0	0	20559.78279	2	167
109803	56	3	50~70	3	female	4	4	1		23.9	2		34996.5	0	600	22:00:00	22	17	5:34:17	5.57	14.57	7.57	3	0	3	0	1	3	7	2	0	1	0	1	1	1	15227.60795	1	165
109805	43	2	50	2	female	4	3	1	3	51.3	4	137.6	0	0	540	22:42:51	22.71	17.71	5:48:34	5.81	14.81	7.21	3	0	3	0	0	3	6	2	0	0	0	0	0	0	22922.76485	2	172
109806	25	1	50	1	female	4	3	3	3	47.5	4	133.3	0	67.5	420	2:51:26	2.86	21.86	10:25:43	10.43	19.43	7.57	3	0	2	0	1	2	5	2	0	0	0	0	1	0	26762.28921	1	168
109807	31	1	50	2	male	3	5	1	3	23.2	2	85.3	0	330	600	16:25:43	16.43	11.43	6:47:09	6.79	15.79	7.5	3	0	1	0	0	2	3	1	0	0	0	0	0	0	167376.122	1	164
109809	20	1	50	1	female	3	4	1	1	22.1	2	77.7	0	0	720	1:00:00	1	20	8:34:17	8.57	17.57	7.57	3	0	0	0	0	2	2	1	0	0	0	0	0	0	78041.08698	1	159
109812	72	5	70	4	female	4	4	1	3	26.4	3	86.5	2160	0	240	22:30:00	22.5	17.5	6:21:26	6.36	15.36	7.86	3	0	0	0	0	1	1	1	0	0	0	0	1	0	8564.919715	1	159
109813	32	1	50	2	male	1	3	3	3	31.7	4	101.4	900	180	180	21:17:09	21.29	16.29	6:34:17	6.57	15.57	9.29	5	1	3	0	0	0	4	1	0	0	0	0	0	0	46797.79073	1	155
109814	29	1	50	1	female	4	2	1		22.9	2	84.4	90	0	120	23:00:00	23	18	6:55:43	6.93	15.93	7.93	3	0	2	0	0	1	3	1	0	0	0	0	0	0	10599.28223	2	169
109815	52	3	50~70	3	female	4	5	1	3	38.2	4	118.7	0	60	480	23:00:00	23	18	6:17:09	6.29	15.29	7.29	3	0	2	2	0	1	5	2	0	0	0	0	1	0	10483.11199	2	150
109816	55	3	50~70	3	female	3	4	1	3	19.7	2	66.5	1500	225	240	0:17:09	0.29	19.29	9:00:00	9	18	8.71	4	1	1	0	0	1	3	1	0	0	0	0	0	0	71981.05794	2	161
109817	36	1	50	2	female	6	5	1	3	19.4	2	67.5	25	180	240	22:00:00	22	17	6:38:34	6.64	15.64	8.64	4	1	0	0	0	1	2	1	0	0	0	0	0	0	16538.70071	1	154
109820	29	1	50	1	female	1	3	3	3	34.6	4	107.6	0	0	120	22:17:09	22.29	17.29	6:55:43	6.93	15.93	8.64	4	1	1	0	0	2	4	1	0	0	0	0	0	0	23443.53258	2	159
109823	80	6	70	4	female	7	5	1	2	28.5	3	96	0	90	300	14:17:09	14.29	9.29	6:00:00	6	15	8.86	4	1	2	0	0	1	4	1	0	0	0	0	1		6659.065605	1	171
109825	22	1	50	1	male	2	3	1	3	26.9	3	84.3	1440	0	240	2:00:00	2	21	10:00:00	10	19	8	4	0	3	0	0	3	6	2	0	0	0	0	0	0	68640.95565	2	157
109828	34	1	50	2	male	7	5	2	2	22.4	2	79	0	60	240	16:25:43	16.43	11.43	7:34:17	7.57	16.57	8.29	4	1	0	0	0	1	2	1	0	0	0	0	0	0	15902.16045	1	170
109831	50	3	50~70	3	male	3	3	1	3	24.8	2	88	2520	45	120	22:42:51	22.71	17.71	5:34:17	5.57	14.57	6.86	2	1	1	0	0	1	3	1	0	0	0	0	0	0	129350.6312	2	169
109836	30	1	50	2	male	4	4	3		22.3	2	87.1	600	22.5	60	15:42:51	15.71	10.71	7:08:34	7.14	16.14	8.57	4	1	3	3	1	2	10	3	0	0	0	0	1	0	9832.401443	2	155
109839	66	4	50~70	3	female	4	3	3		45.3	4		0	150	45	17:00:00	17	12	5:00:00	5	14	5.14	1	1	2	0	1	1	5	2	0	1	0	1	1	1	7404.206305	1	150
109841	54	3	50~70	3	female	3	4	1	1	39.5	4	120.5	0	0	480	22:17:09	22.29	17.29	7:17:09	7.29	16.29	9	5	1	3	0	0	2	6	2	0	0	0	0	1	1	30742.2106	2	159
109843	35	1	50	2	male	1	4	2	3	34.1	4	104.9	260	135	180	22:00:00	22	17	5:00:00	5	14	7	3	0	3	0	0	0	3	1	0	0	0	0	0	1	48762.68045	2	161
109844	59	3	50~70	3	male	2	4	3	3	46.2	4	144.4	0	0	360	23:00:00	23	18	10:00:00	10	19	11	5	1	3	3	1	2	10	3	0	0	0	0	1	1	18905.24137	2	171
109845	77	5	70	4	female	3	4	1	3	38.6	4	113.7	30	0	360	0:00:00	0	19	9:00:00	9	18	9	5	1	0	0	1	2	4	1	0	1	0	0	1	0	80180.03568	1	172
109850	50	3	50~70	3	female	1	4	1	3	26.8	3	89.6	480	165	75	21:55:43	21.93	16.93	6:04:17	6.07	15.07	8.14	4	1	2	0	0	1	4	1	0	0	0	0	0	0	18167.32721	1	154
109852	20	1	50	1	female	2	2	1		20.4	2	79.6	900	0	120	16:25:43	16.43	11.43	6:08:34	6.14	15.14	6.86	2	1	1	1	0	3	6	2	0	0	0	0	0	0	34847.81167	2	153
109855	29	1	50	1	male	1	2	2	3	23.2	2	81.7	0	67.5	240	22:38:34	22.64	17.64	7:30:00	7.5	16.5	8.86	4	1	0	1	1	4	7	2	0	0	0	0	0	0	10255.85173	2	155
109856	54	3	50~70	3	female	2	4	1	3	34.1	4	101.2	1080	0	60	16:42:51	16.71	11.71	8:08:34	8.14	17.14	8.57	4	1	1	0	0	2	4	1	0	0	0	0	0		8494.414609	2	156
109857	74	5	70	4	male	3	3	3	3	34.1	4	124.5	0	0	600	22:17:09	22.29	17.29	6:34:17	6.57	15.57	8.29	4	1	3	1	1	2	8	2	0	0	0	0	0	1	8088.422293	2	158
109860	25	1	50	1	female	4	4	1	3	24	2	76.4	450	0	780	15:42:51	15.71	10.71	6:17:09	6.29	15.29	7.71	3	0	0	0	0	4	4	1	0	0	0	0	0	0	24637.51424	1	166
109863	64	4	50~70	3	female	7	4	3	3	25.4	3		0	0	360	1:00:00	1	20	6:34:17	6.57	15.57	5.57	1	1	0	0	0	1	2	1	0	0	0	0	1	0	6533.046006	2	154
109864	75	5	70	4	female	3	3	1	3	26.2	3	84.3	0	0	120	19:25:43	19.43	14.43	9:34:17	9.57	18.57	7.29	3	0	2	1	0	2	5	2	0	0	0	0	1	0	55916.55091	2	159
109865	33	1	50	2	female	4	2	3	3	41.8	4	126	37.5	480	10	0:51:26	0.86	19.86	8:04:17	8.07	17.07	7.21	3	0	1	0	1	3	5	2	0	0	0	0	1	0	4820.823433	1	171
109866	28	1	50	1	female	3	4	1	3	31.7	4	111.5	180	30	720	20:25:43	20.43	15.43	6:25:43	6.43	15.43	10	5	1	1	0	0	3	5	2	0	0	0	0	1	0	17511.77709	2	156
109867	55	3	50~70	3	male	3	2	3	3	26.9	3	100.9	840	0	600	14:17:09	14.29	9.29	4:30:00	4.5	13.5	7.36	3	0	2	0	0	2	4	1	0	0	0	1	1	1	57595.40423	1	167
109868	55	3	50~70	3	female	1	3	2	3	45.7	4	125.2	180	30	240	22:38:34	22.64	17.64	7:12:51	7.21	16.21	8.57	4	1	3	1	0	3	8	2	0	0	0	0	1	0	12473.76041	2	150
109869	75	5	70	4	male	3	4	1	3	28.8	3	108	0	0	180	22:00:00	22	17	7:00:00	7	16	9	5	1	2	0	0	0	3	1	0	0	0	0	1	0	26917.57098	1	149
109871	46	2	50	2	male	6	4	1					0	0	600	20:34:17	20.57	15.57	23:08:34	23.14	8.14	2.57	1	1	2	0	0	1	4	1	1	1	0	1	1		0	2	156
109872	38	1	50	2	female	4	4	1		37.7	4	115.3	0	540	300	15:42:51	15.71	10.71	7:30:00	7.5	16.5	8.93	4	1	2	0	0	2	5	2	0	0	0	0	0		7810.011614	1	149
109874	55	3	50~70	3	male	2	4	1	3	26.4	3	94.4	0	360	480	23:00:00	23	18	7:47:09	7.79	16.79	8.79	4	1	2	1	1	3	8	2	0	0	0	0	0	0	24881.94387	1	154
109876	80	6	70	4	female	3	4	1	1	32.1	4	117.1	840	0	480	19:30:00	19.5	14.5	4:00:00	4	13	8.5	4	1	2	0	0	4	7	2	0	0	0	0	1	1	26695.65478	1	157
109877	41	2	50	2	male	4	4	1	3	29.2	3	91.5	0	360	300	22:17:09	22.29	17.29	4:51:26	4.86	13.86	6.57	2	1	3	0	0	3	7	2	0	0	0	0	0	0	5799.319581	2	170
109879	60	4	50~70	3	female	2	3	1	3	25.8	3	92.5	0	405	420	0:08:34	0.14	19.14	6:45:43	6.76	15.76	6.5	2	1	2	0	1	2	6	2	0	0	0	0	1	1	6460.496597	2	156
109881	48	2	50	2	male	6	5	3	3	27.9	3	98.3	0	300	420	23:00:00	23	18	6:17:09	6.29	15.29	7.29	3	0	2	0	0	0	2	1	0	0	0	0	1	0	10731.67528	1	164
109884	45	2	50	2	female	1	3	1	3	25.6	3	92.7	0	150	180	22:38:34	22.64	17.64	7:17:09	7.29	16.29	8.64	4	1	3	0	0	0	4	1	0	0	0	0	0	0	37168.87374	1	156
109886	64	4	50~70	3	male	3	3	1	3	50.7	4	146.5	0	210	840	5:00:00	5	0	11:00:00	11	20	6	2	1	3	1	1	4	10	3	0	0	0	0	1	0	17310.68593	1	170
109887	25	1	50	1	male	7	3	2	3	37.2	4	120.5	120	0	300	0:00:00	0	19	8:00:00	8	17	8	4	0	1	0	1	2	4	1	0	0	0	0	0	0	13129.33838	2	159
109891	80	6	70	4	female	3	4	1	2	31.3	4	101.5	0	0	360	23:00:00	23	18	10:00:00	10	19	11	5	1	3	0	0	2	6	2	0	0	0	0	1	1	19296.44925	2	166
109892	53	3	50~70	3	male	3	2	3					6240	0	120	22:00:00	22	17	6:00:00	6	15	8	4	0	0	0	0	1	1	1	0	0	0	0	0		0	1	157
109893	20	1	50	1	female	4	3	1	3	30.3	4	96.7	150	0	300	2:00:00	2	21	10:34:17	10.57	19.57	8.57	4	1	2	0	0	1	4	1	0	0	0	0	0	0	12870.25755	1	152
109894	32	1	50	2	female	1	4	1	3	44.9	4	122.2	0	60	120	21:47:09	21.79	16.79	6:15:00	6.25	15.25	8.64	4	1	1	0	0	1	3	1	0	0	0	0	0	0	21634.71151	2	164
109895	21	1	50	1	male	1	4	1	3	43.7	4	135.4	1080	600	60	16:17:09	16.29	11.29	6:38:34	6.64	15.64	7.5	3	0	3	0	0	1	4	1	0	0	0	0	0	0	11425.94855	1	167
109897	80	6	70	4	male	4	5	2	3	37.1	4	124.5	0	0	120	20:17:09	20.29	15.29	5:00:00	5	14	8.71	4	1	1	0	0	1	3	1	0	0	0	0	0	1	4197.738915	2	151
109898	48	2	50	2	female	2	2	1	1	42.8	4	110.6	0	0	60	15:42:51	15.71	10.71	7:00:00	7	16	8.43	4	1	3	0	0	2	6	2	0	0	0	0	0	1	17238.13208	2	160
109900	80	6	70	4	female	3	4	1	1	20.6	2		0	0	9999	23:00:00	23	18	7:00:00	7	16	8	4	0	0	0	0	3	3	1	0	1	0	0	1	0	17041.32542	2	170
109901	80	6	70	4	male	3	3	1	3	28.2	3	107.5	0	0	720	22:00:00	22	17	6:00:00	6	15	8	4	0	0	0	0	2	2	1	1	0	0	0	0	0	14801.76745	1	153
109903	53	3	50~70	3	male	4	5	1	3	43.2	4	123.5	135	330	60	21:51:26	21.86	16.86	5:55:43	5.93	14.93	8.07	4	1	1	0	1	0	3	1	0	0	0	0	1	0	11088.2249	2	149
109905	52	3	50~70	3	female	3	4	2	3	48.6	4	129.2	0	360	600	16:25:43	16.43	11.43	6:27:51	6.46	15.46	7.36	3	0	3	0	0	0	3	1	0	0	0	0	1	0	33236.47369	2	149
109908	80	6	70	4	male	3	5	2		19.7	2	78.6	0	135	480	0:00:00	0	19	8:00:00	8	17	8	4	0	0	0	0	0	0	1	0	0	0	1	1	0	24373.15799	2	154
109912	43	2	50	2	female	3	5	1					420	30	180	23:00:00	23	18	6:30:00	6.5	15.5	7.5	3	0	0	0	0	4	4	1	0	0	0	0	0		0	2	167
109913	52	3	50~70	3	female	4	3	1	1	42.3	4	116.3	2250	900	240	23:00:00	23	18	6:02:09	6.04	15.04	7.21	3	0	1	0	0	2	3	1	0	0	0	0	1	1	16412.66085	1	151
109915	58	3	50~70	3	male	1	4	2	2	31.5	4	114.8	0	0	240	0:00:00	0	19	4:00:00	4	13	4	1	1	1	0	1	2	5	2	0	0	0	0	0	0	16571.91808	2	155
109916	25	1	50	1	male	4	3	1	3	41.6	4	122.1	720	0	240	0:17:09	0.29	19.29	8:17:09	8.29	17.29	8	4	0	0	0	0	2	2	1	0	0	0	0	0	0	13260.49046	2	156
109917	54	3	50~70	3	female	3	5	1	3	22.3	2	80.1	0	300	600	21:17:09	21.29	16.29	5:17:09	5.29	14.29	8	4	0	1	0	0	2	3	1	0	0	0	0	0	0	89347.86127	1	151
109918	66	4	50~70	3	male	1	3	1	3	32.3	4	104.5	0	60	300	20:30:00	20.5	15.5	6:00:00	6	15	9.5	5	1	3	3	1	0	8	2	0	0	0	0	1	0	5989.85959	2	155
109919	45	2	50	2	female	1	1	1	3	25.8	3	83.7	0	450	120	21:42:51	21.71	16.71	5:34:17	5.57	14.57	7.86	3	0	0	0	0	0	0	1	0	0	0	0	0	0	14700.04456	2	161
109921	58	3	50~70	3	female	6	3	1	1	18.4	1	70	0	1155	180	20:00:00	20	15	3:00:00	3	12	7	3	0	1	0	0	1	2	1	0	0	0	0	1	0	12616.40113	2	161
109922	42	2	50	2	female	3	3	2	3	24.7	2	80.9	900	600	60	2:17:09	2.29	21.29	5:17:09	5.29	14.29	3	1	1	1	1	1	2	6	2	0	0	0	0	1	0	51928.86082	2	149
109926	45	2	50	2	female	4	5	1	3	31.8	4	96.1	0	210	840	21:47:09	21.79	16.79	4:55:43	4.93	13.93	7.14	3	0	0	0	0	2	2	1	0	0	0	0	0	0	16850.75131	1	156
109930	51	3	50~70	3	male	4	4	1	3	45.2	4	136.8	0	150	540	1:00:00	1	20	7:00:00	7	16	6	2	1	0	3	1	4	9	3	0	0	0	0	1	0	14124.50678	1	151
109932	72	5	70	4	male	3	5	1	3	33.5	4	114.9	1440	120	180	0:00:00	0	19	7:00:00	7	16	7	3	0	2	1	0	2	5	2	0	0	0	0	0	1	74511.37711	1	164
109934	35	1	50	2	female	4	1	1	1	22.4	2		0	25	60	21:34:17	21.57	16.57	6:51:26	6.86	15.86	9.29	5	1	0	0	0	0	1	1	0	0	0	0	0	0	9203.238302	2	161
109937	74	5	70	4	male	7	5	1	3				0	0	180	0:00:00	0	19	10:30:00	10.5	19.5	10.5	5	1	0	0	1	2	4	1	0	0	0	0	1	1	15131.86978	2	162
109939	37	1	50	2	female	2	1	1	1	23.5	2	87.3	0	0	60	0:30:00	0.5	19.5	8:47:09	8.79	17.79	8.29	4	1	0	0	0	2	3	1	0	0	0	0	0	0	15760.39879	1	170
109945	32	1	50	2	male	7	5	1	3	24.3	2	84.2	1410	1650	120	1:00:00	1	20	9:00:00	9	18	8	4	0	2	0	1	2	5	2	0	0	0	0	0	0	27383.63879	1	169
109946	43	2	50	2	female	3	5	1	3	21.9	2		0	105	240	16:25:43	16.43	11.43	6:17:09	6.29	15.29	7	3	0	1	0	0	3	4	1	0	0	0	0	0	0	117103.0728	3	156
109947	64	4	50~70	3	male	4	2	1	3	28.9	3	109.8	210	0	90	21:00:00	21	16	5:00:00	5	14	8	4	0	3	2	1	2	8	2	0	1	0	0	1	1	3175.646865	1	171
109952	61	4	50~70	3	male	3	5	1					0	60	660	23:30:00	23.5	18.5	7:49:17	7.82	16.82	8.5	4	1	3	1	1	4	10	3	0	0	0	0	1	0	0	2	150
109953	36	1	50	2	female	6	5	3					0	0	600	1:00:00	1	20	7:47:09	7.79	16.79	6.79	2	1	1	0	0	3	5	2	0	0	0	0	0		0	2	161
109957	64	4	50~70	3	female	6	4	1	3	19	2	76.2	0	90	180	23:00:00	23	18	7:00:00	7	16	8	4	0	3	0	1	0	4	1	0	0	0	0	1	0	13666.72034	2	154
109959	80	6	70	4	female	4	5	2	2	39.4	4		0	75	720	23:30:00	23.5	18.5	8:17:09	8.29	17.29	8.79	4	1	2	0	0	2	5	2	0	1	0	1	1	0	14164.37623	2	154
109960	59	3	50~70	3	male	6	5	1	3	26.4	3	98.9	0	90	720	22:38:34	22.64	17.64	6:38:34	6.64	15.64	8	4	0	3	0	1	1	5	2	0	0	1	0	0	1	9057.074341	1	164
109961	50	3	50~70	3	female	6	2	1	1	32.8	4	112	0	0	600	22:38:34	22.64	17.64	7:12:51	7.21	16.21	8.57	4	1	0	0	0	2	3	1	0	0	0	0	1	1	10488.39485	1	160
109962	76	5	70	4	male	3	5	2	3	29.2	3	117.2	60	120	360	22:00:00	22	17	5:00:00	5	14	7	3	0	1	3	0	0	4	1	0	0	0	0	1	0	28282.80445	2	151
109963	48	2	50	2	female	4	2	3	3	24.2	2	89.7	0	0	240	0:51:26	0.86	19.86	6:08:34	6.14	15.14	5.29	1	1	0	0	0	0	1	1	0	0	0	0	1	0	15253.87353	1	163
109966	68	4	50~70	3	male	2	4	3	3	25.3	3	94.1	0	0	120	22:00:00	22	17	6:00:00	6	15	8	4	0	3	0	0	1	4	1	0	0	0	0	1	0	5619.638793	2	156
109969	48	2	50	2	female	2	5	1					300	0	180	20:34:17	20.57	15.57	9:42:51	9.71	18.71	13.14	5	1	3	0	0	0	4	1	0	0	0	0	1	0	26822.66869	1	171
109971	58	3	50~70	3	female	4	3	1	3	28.1	3	90.6	30	60	540	16:04:17	16.07	11.07	7:00:00	7	16	8.07	4	1	2	0	1	2	6	2	0	1	0	1	1	0	13094.83952	2	170
109972	41	2	50	2	female	1	3	1	3	31.1	4	102.1	0	0	30	7:17:09	7.29	2.29	8:34:17	8.57	17.57	8.14	4	1	3	2	0	3	9	3	0	0	0	0	0		16217.25083	1	170
109975	39	1	50	2	female	4	5	1	3	27.4	3	89.3	0	0	600	16:34:17	16.57	11.57	7:00:00	7	16	7.57	3	0	1	0	1	3	5	2	0	0	0	0	0	0	27817.27985	1	159
109976	58	3	50~70	3	male	4	4	3	3	26.7	3	96.8	0	435	600	22:17:09	22.29	17.29	5:17:09	5.29	14.29	7	3	0	1	0	0	0	1	1	0	0	0	0	1	0	7505.567657	1	152
109977	53	3	50~70	3	female	6	3	1	3	24.7	2	85.3	0	120	360	2:00:00	2	21	7:30:00	7.5	16.5	5.5	1	1	1	0	0	0	2	1	0	0	0	0	0	0	22722.17729	1	152
109978	30	1	50	2	female	7	4	1	3	21.7	2	77.5	2700	0	240	4:00:00	4	23	12:55:43	12.93	21.93	8.93	4	1	2	0	0	1	4	1	0	0	0	0	1	0	20882.725	1	162
109979	31	1	50	2	female	6	5	1	1	27.1	3	98.6	0	0	480	22:17:09	22.29	17.29	5:34:17	5.57	14.57	7.29	3	0	0	0	0	2	2	1	0	0	0	0	0	0	16535.24863	1	159
109981	68	4	50~70	3	female	2	1	1	2	25.8	3	87.5	0	0	180	23:00:00	23	18	3:00:00	3	12	4	1	1	0	1	1	1	4	1	0	0	0	0	0	0	3204.885238	2	164
109986	80	6	70	4	male	3	2	1					0	0	420	21:00:00	21	16	7:30:00	7.5	16.5	10.5	5	1	3	0	0	4	8	2	0	1	0	0	0		0	2	158
109990	66	4	50~70	3	male	4	2	3	3	26.4	3	99.5	1530	0	480	2:00:00	2	21	5:00:00	5	14	3	1	1	2	0	0	3	6	2	0	0	0	0	1	1	7334.97475	1	172
109991	50	3	50~70	3	male	3	3	1	3	29.1	3	97.4	600	0	120	0:00:00	0	19	6:51:26	6.86	15.86	6.86	2	1	3	0	0	0	4	1	0	0	0	0	0	0	231057.4296	2	153
109994	73	5	70	4	female	3	3	1	3	35.3	4	110	180	0	420	23:00:00	23	18	8:30:00	8.5	17.5	9.5	5	1	3	2	1	3	10	3	0	0	0	0	1	0	79444.07356	1	165
109997	27	1	50	1	male	6	4	1		34.1	4	121.1	0	90	600	2:17:09	2.29	21.29	8:51:26	8.86	17.86	6.57	2	1	3	0	0	1	5	2	0	0	0	0	0	1	23088.61288	1	172
109999	47	2	50	2	male	3	4	2	3	55.3	4	151.9	600	80	600	22:00:00	22	17	5:50:00	5.83	14.83	8	4	0	1	1	1	1	4	1	0	0	0	0	1	1	9537.452351	2	155
110004	20	1	50	1	female	6	4	1	3	22.1	2	73.4	0	240	360	2:17:09	2.29	21.29	9:34:17	9.57	18.57	7.29	3	0	2	0	0	1	3	1	0	0	0	0	0	0	45151.22931	1	169
110005	45	2	50	2	female	4	3	1	2	24.5	2	81	0	0	480	22:00:00	22	17	5:00:00	5	14	7	3	0	1	0	0	1	2	1	1	0	0	0	1	1	8439.159538	2	151
110006	80	6	70	4	female	3	3	2	2	25.6	3	92	0	0	300	21:30:00	21.5	16.5	7:00:00	7	16	9.5	5	1	3	0	1	2	7	2	0	1	0	0	1	0	26811.18047	1	158
110007	63	4	50~70	3	female	3	2	1	2	40.8	4	127.5	0	0	120	21:00:00	21	16	3:34:17	3.57	12.57	6.57	2	1	1	0	0	1	3	1	0	0	0	0	1	1	32591.01233	2	159
110010	55	3	50~70	3	female	3	5	1	3	23.8	2	91	0	67.5	600	23:00:00	23	18	7:08:34	7.14	16.14	8.14	4	1	0	1	0	1	3	1	0	0	0	0	0	0	101338.4408	1	156
110011	25	1	50	1	male	1	4	1	3	28.9	3		3600	0	180	15:42:51	15.71	10.71	6:04:17	6.07	15.07	7.5	3	0	1	0	0	2	3	1	0	0	0	0	0	0	13379.95581	2	164
110012	56	3	50~70	3	female	3	4	1	3	32.4	4	99.5	135	180	780	16:25:43	16.43	11.43	5:34:17	5.57	14.57	6.29	2	1	3	3	1	3	11	3	0	0	0	0	1	0	61399.54641	2	158
110015	52	3	50~70	3	female	1	2	1	3	31.3	4	89	0	0	120	6:17:09	6.29	1.29	7:55:43	7.93	16.93	8.5	4	1	1	1	0	2	5	2	0	0	0	0	0	0	16056.12073	1	155
110016	29	1	50	1	female	4	5	1	3	19.7	2	69.5	0	0	60	7:30:00	7.5	2.5	7:04:17	7.07	16.07	6.43	2	1	1	0	1	4	7	2	0	0	0	0	0	0	14779.48116	2	154
110018	20	1	50	1	female	3	3	1	3	17.2	1	69.9	2760	50	120	15:42:51	15.71	10.71	9:17:09	9.29	18.29	10.71	5	1	1	0	0	1	3	1	0	0	0	0	0	0	81062.26868	1	157
110021	25	1	50	1	female	4	4	1		17.9	1	68.7	240	0	240	0:00:00	0	19	4:00:00	4	13	4	1	1	2	0	0	3	6	2	0	0	0	0	0	0	30527.85692	2	157
110023	62	4	50~70	3	female	3	4	1	3	28.1	3	89.5	0	0	600	23:00:00	23	18	7:00:00	7	16	8	4	0	3	0	1	2	6	2	0	0	0	0	0	0	38999.17616	2	151
110027	22	1	50	1	female	3	3	3	3	24.8	2	81.9	450	45	360	0:00:00	0	19	9:17:09	9.29	18.29	9.29	5	1	1	0	0	2	4	1	0	0	0	0	0	0	47961.82858	2	163
110028	23	1	50	1	female	2	3	3	3	19.2	2	70	240	0	60	21:17:09	21.29	16.29	6:30:00	6.5	15.5	9.21	5	1	1	0	0	3	5	2	0	0	0	0	0	0	14497.75548	2	156
110029	42	2	50	2	male	1	5	1	3	31.9	4	106.9	150	120	600	21:30:00	21.5	16.5	6:00:00	6	15	8.5	4	1	2	2	0	0	5	2	0	0	0	0	0	0	15885.36642	2	168
110030	27	1	50	1	female	4	3	1	3	21.3	2	77.6	0	0	120	21:34:17	21.57	16.57	7:00:00	7	16	9.43	5	1	0	0	0	1	2	1	0	0	0	0	0	0	43392.82655	2	149
110032	80	6	70	4	female	3	3	1					0	0	540	21:08:34	21.14	16.14	6:08:34	6.14	15.14	9	5	1	0	0	0	1	2	1	0	0	0	0	0		0	1	168
110033	61	4	50~70	3	female	3	2	3					210	0	360	2:42:51	2.71	21.71	8:04:17	8.07	17.07	5.36	1	1	0	2	0	2	5	2	0	0	0	0	1		29707.23798	2	172
110034	35	1	50	2	female	4	5	1	3	40.6	4	119.8	90	210	240	21:34:17	21.57	16.57	6:47:09	6.79	15.79	9.21	5	1	1	0	0	2	4	1	0	0	0	0	1	0	7477.412123	1	171
110036	50	3	50~70	3	female	3	4	2	3	29.9	3	101.6	150	30	120	16:25:43	16.43	11.43	7:17:09	7.29	16.29	8	4	0	3	2	0	2	7	2	0	0	0	0	1	0	20578.67756	2	166
110037	69	4	50~70	3	male	4	2	2	2	39.2	4	121.1	480	120	480	15:42:51	15.71	10.71	7:17:09	7.29	16.29	8.71	4	1	1	1	1	0	4	1	0	0	0	0	0	0	4262.436928	2	154
110040	28	1	50	1	male	3	3	3	3	18.8	2	70.7	25	135	360	21:17:09	21.29	16.29	4:30:00	4.5	13.5	7.21	3	0	0	0	0	3	3	1	0	0	0	0	0	0	128578.1292	1	158
110042	62	4	50~70	3	female	2	5	2	3	34.8	4	101.9	0	0	300	23:00:00	23	18	9:00:00	9	18	10	5	1	2	1	1	3	8	2	0	0	0	0	0	0	13998.76655	1	165
110043	37	1	50	2	male	4	4	1	3	28.9	3	99.2	3780	0	120	22:25:43	22.43	17.43	7:38:34	7.64	16.64	9.21	5	1	0	0	0	2	3	1	0	0	0	0	0	0	5416.565096	1	152
110045	69	4	50~70	3	female	3	5	1	2	34.7	4	114	0	0	300	6:17:09	6.29	1.29	7:17:09	7.29	16.29	7.86	3	0	1	0	1	3	5	2	0	0	1	0	1	0	43928.1281	2	153
110052	42	2	50	2	male	1	2	1	3	30.9	4	111.7	360	270	120	16:04:17	16.07	11.07	5:51:26	5.86	14.86	6.93	2	1	2	0	0	1	4	1	0	0	0	0	0	0	45366.68048	1	160
110054	44	2	50	2	male	2	1	1	3	29.4	3	97.5	0	0	300	21:17:09	21.29	16.29	5:36:26	5.61	14.61	8.5	4	1	1	1	0	1	4	1	0	0	0	0	0	0	27879.9045	2	149
110055	70	5	70	4	male	2	4	1	2	29.2	3	107.4	300	0	360	17:04:17	17.07	12.07	8:00:00	8	17	8.07	4	1	0	0	0	4	5	2	0	0	0	0	1	0	8045.77719	2	163
110056	63	4	50~70	3	male	3	5	2	3	28.5	3	96.8	0	500	120	23:00:00	23	18	5:30:00	5.5	14.5	6.5	2	1	1	0	0	2	4	1	0	0	0	0	0	0	41705.76251	2	168
110057	69	4	50~70	3	male	4	3	2	2	38.4	4	129.7	0	0	480	21:17:09	21.29	16.29	5:08:34	5.14	14.14	7.86	3	0	2	0	0	3	5	2	0	0	0	0	1	1	3234.148553	1	150
110059	38	1	50	2	male	3	5	1	3	25.5	3	95.8	40	390	180	22:38:34	22.64	17.64	7:01:26	7.02	16.02	8.5	4	1	1	0	1	1	4	1	0	0	0	0	0	0	80818.72711	2	169
110060	50	3	50~70	3	female	4	4	2					0	180	300	15:42:51	15.71	10.71	5:17:09	5.29	14.29	6.71	2	1	1	1	1	3	7	2	0	1	0	0	1	0	0	1	168
110061	61	4	50~70	3	male	2	4	2	3	29.4	3	108.1	5	70	120	16:25:43	16.43	11.43	7:00:00	7	16	7.71	3	0	3	1	1	2	7	2	1	0	0	0	1	0	17360.73724	1	154
110062	40	2	50	2	female	4	4	1	3	25.8	3	95.5	630	135	360	23:30:00	23.5	18.5	6:55:43	6.93	15.93	7.43	3	0	1	0	0	1	2	1	0	0	0	0	0	0	18052.6811	1	164
110065	60	4	50~70	3	male	3	5	1	3	26.8	3	96.2	3150	300	150	0:17:09	0.29	19.29	3:49:17	3.82	12.82	3.71	1	1	1	0	0	0	2	1	0	0	0	0	0	0	17585.77345	1	155
110067	25	1	50	1	male	3	3	2	3	22.8	2	85.4	840	65	120	0:00:00	0	19	6:32:09	6.54	15.54	6.71	2	1	1	0	0	2	4	1	0	0	0	0	0	0	31551.46718	2	164
110068	77	5	70	4	female	3	3	2	3	23.3	2	93.8	0	0	360	23:00:00	23	18	6:00:00	6	15	7	3	0	3	3	1	1	8	2	0	0	0	0	0	0	153702.7728	2	162
110071	59	3	50~70	3	male	4	4	1	2	26.2	3	100	0	0	240	22:17:09	22.29	17.29	6:34:17	6.57	15.57	8.29	4	1	3	3	1	2	10	3	0	0	0	0	1	0	11534.72535	1	158
110073	45	2	50	2	female	7	5	1					0	0	600	21:00:00	21	16	7:51:26	7.86	16.86	10.86	5	1	2	1	1	3	8	2	0	0	0	0	1		0	1	151
110074	41	2	50	2	male	1	5	1	3	29.1	3	99.1	0	405	480	16:25:43	16.43	11.43	6:25:43	6.43	15.43	7.14	3	0	2	0	0	1	3	1	0	0	0	0	0	0	39307.21213	1	164
110076	28	1	50	1	male	2	3	1					2700	1800	240	23:00:00	23	18	7:00:00	7	16	8	4	0	0	0	0	1	1	1	0	0	0	0	0		0	2	152
110079	54	3	50~70	3	female	4	5	1	3	37.2	4	106.9	360	127.5	540	0:55:43	0.93	19.93	5:51:26	5.86	14.86	4.93	1	1	3	0	1	2	7	2	0	0	0	0	1	0	6858.205707	2	163
110083	21	1	50	1	female	4	3	1	1	25.2	3	81.1	0	0	480	16:25:43	16.43	11.43	7:17:09	7.29	16.29	8	4	0	1	0	0	0	1	1	0	0	0	0	0		12362.00809	2	156
110085	60	4	50~70	3	male	2	3	1	3	29.8	3	104.3	480	0	240	23:00:00	23	18	4:34:17	4.57	13.57	5.57	1	1	3	1	0	2	7	2	0	0	0	0	0	0	10905.20264	1	162
110087	62	4	50~70	3	male	2	2	3	3	24.6	2		230	0	120	0:34:17	0.57	19.57	10:34:17	10.57	19.57	10	5	1	2	0	0	0	3	1	0	1	0	1	1	0	10167.67112	3	156
110088	30	1	50	2	male	2	3	1	3	44.6	4	127.8	2550	120	480	21:42:51	21.71	16.71	5:00:00	5	14	7.29	3	0	3	3	0	1	7	2	0	0	0	0	0	0	43322.31408	2	154
110089	38	1	50	2	male	3	5	1					360	480	360	0:00:00	0	19	6:17:09	6.29	15.29	6.29	2	1	0	0	0	1	2	1	0	0	0	0	0		0	2	150
110090	56	3	50~70	3	male	2	4	1	3	34.7	4	117.2	60	0	300	16:25:43	16.43	11.43	7:08:34	7.14	16.14	7.86	3	0	3	0	0	0	3	1	0	0	0	0	1	1	31670.06514	2	153
110091	39	1	50	2	female	1	4	1		29.3	3	103.2	0	210	480	22:00:00	22	17	4:25:43	4.43	13.43	6.43	2	1	1	0	0	0	2	1	0	0	0	0	1	0	22630.42012	1	155
110092	80	6	70	4	male	3	4	2					0	0	180	0:00:00	0	19	7:42:51	7.71	16.71	7.71	3	0	0	0	0	1	1	1	0	0	0	0	0		13899.5415	2	163
110093	30	1	50	2	female	4	2	1	3	19.9	2	74	0	0	180	16:25:43	16.43	11.43	6:00:00	6	15	6.71	2	1	0	0	0	2	3	1	0	0	0	0	0	0	20786.554	2	157
110096	66	4	50~70	3	male	4	2	3	3	22.1	2	82.2	0	0	120	0:00:00	0	19	7:00:00	7	16	7	3	0	0	0	0	0	0	1	0	0	0	0	1		6163.583228	1	168
110098	21	1	50	1	male	1	3	1	3	30.6	4	108.5	0	30	30	0:17:09	0.29	19.29	9:34:17	9.57	18.57	9.29	5	1	0	0	0	2	3	1	0	0	0	0	0	0	26061.50549	1	170
110102	45	2	50	2	female	1	3	3	3	35.6	4	109.2	0	0	180	7:17:09	7.29	2.29	8:34:17	8.57	17.57	8.14	4	1	3	2	0	3	9	3	0	0	0	0	0	0	42721.43271	1	169
110103	80	6	70	4	male	3	5	2	3	23	2	89.3	240	240	480	2:00:00	2	21	8:00:00	8	17	6	2	1	0	0	0	2	3	1	0	0	0	0	1	0	43567.62939	1	161
110105	25	1	50	1	female	4	4	1	3	21.4	2	72.9	0	0	120	17:00:00	17	12	10:17:09	10.29	19.29	10.43	5	1	0	0	0	2	3	1	0	0	0	0	0	0	17354.4483	2	165
110107	72	5	70	4	female	4	4	3	2	30.9	4	109.9	0	0	360	3:51:26	3.86	22.86	7:17:09	7.29	16.29	3.43	1	1	0	1	1	4	7	2	0	0	0	0	1	0	23892.02406	2	157
110112	36	1	50	2	female	6	5	1	1	28.6	3	96.2	0	60	120	22:17:09	22.29	17.29	6:30:00	6.5	15.5	8.21	4	1	1	0	0	0	2	1	0	0	0	0	0	0	19343.26251	2	165
110114	44	2	50	2	female	3	4	1	3	27	3	85	0	300	300	19:00:00	19	14	3:00:00	3	12	8	4	0	2	0	1	2	5	2	0	0	0	0	1	0	47421.36862	2	163
110116	35	1	50	2	female	3	4	2	3	31.7	4	105.7	1200	0	120	21:00:00	21	16	5:30:00	5.5	14.5	8.5	4	1	0	0	0	2	3	1	0	0	0	0	0	0	40740.93024	2	159
110117	24	1	50	1	male	4	3	1	1	19.6	2	77.3	0	0	300	16:34:17	16.57	11.57	7:42:51	7.71	16.71	8.29	4	1	0	0	0	0	1	1	0	0	0	0	0	0	13929.35112	2	163
110118	37	1	50	2	male	3	3	3	3	21.8	2	75	2730	630	240	23:00:00	23	18	6:17:09	6.29	15.29	7.29	3	0	0	0	1	2	3	1	0	0	0	0	0	0	92005.41106	1	158
110120	34	1	50	2	female	3	4	2		37.8	4	117.2	1680	210	300	16:04:17	16.07	11.07	4:55:43	4.93	13.93	6	2	1	1	1	1	4	8	2	1	0	0	0	1	0	56409.714	2	158
110121	33	1	50	2	female	3	4	3	3	29.1	3		0	0	300	16:25:43	16.43	11.43	6:00:00	6	15	6.71	2	1	2	0	0	0	3	1	0	0	0	0	1		19284.34011	2	169
110123	28	1	50	1	female	3	5	3	3	43.3	4	131.2	0	0	360	0:34:17	0.57	19.57	8:34:17	8.57	17.57	8	4	0	1	0	0	2	3	1	0	0	0	0	0	1	74030.31716	2	166
110124	55	3	50~70	3	female	2	4	1	2	39.1	4	107.8	0	0	30	21:30:00	21.5	16.5	2:47:09	2.79	11.79	5.36	1	1	3	3	1	4	12	3	0	0	0	0	1	1	7824.545795	2	168
110125	60	4	50~70	3	female	7	4	2	3	32.5	4	100.5	285	0	120	21:00:00	21	16	6:55:43	6.93	15.93	9.93	5	1	3	0	1	2	7	2	0	0	0	0	0	0	15168.25951	2	158
110127	48	2	50	2	female	2	5	1	3	27.3	3	87.2	0	90	120	20:34:17	20.57	15.57	3:25:43	3.43	12.43	6.86	2	1	2	0	0	1	4	1	0	0	0	0	0	0	28942.99109	2	161
110128	48	2	50	2	male	3	4	3	3	31.7	4	103.2	420	30	300	0:00:00	0	19	6:34:17	6.57	15.57	6.57	2	1	3	2	0	1	7	2	0	0	0	0	0	0	25546.86052	2	150
110129	52	3	50~70	3	male	4	3	1	3	42.7	4	139.6	0	0	120	2:00:00	2	21	7:17:09	7.29	16.29	5.29	1	1	1	0	0	1	3	1	0	0	0	0	1	1	8782.95256	1	171
110130	54	3	50~70	3	female	3	5	1	2	27.7	3	97.2	600	30	240	16:25:43	16.43	11.43	7:12:51	7.21	16.21	7.93	3	0	3	0	0	1	4	1	0	0	0	0	1	0	39176.62041	2	149
110131	69	4	50~70	3	male	4	4	3	3	19.1	2	79.1	0	0	360	23:00:00	23	18	5:34:17	5.57	14.57	6.57	2	1	3	0	1	1	6	2	0	0	0	0	0	0	12587.4955	2	157
110135	40	2	50	2	male	7	5	3	2	27.8	3	99.3	0	30	120	16:25:43	16.43	11.43	6:47:09	6.79	15.79	7.5	3	0	1	1	1	2	5	2	0	0	0	0	0	0	76954.47247	2	155
110136	38	1	50	2	male	3	4	2	3	23	2	82	150	60	480	20:00:00	20	15	5:00:00	5	14	9	5	1	0	0	1	1	3	1	0	0	0	0	0	0	26552.55643	2	156
110137	52	3	50~70	3	male	2	4	1	1	24.5	2	92.5	2730	0	240	22:17:09	22.29	17.29	5:45:00	5.75	14.75	7.64	3	0	1	0	0	0	1	1	0	0	0	0	0	0	8254.435268	2	151
110139	41	2	50	2	male	2	5	1	3	36.3	4	123.9	0	0	480	21:30:00	21.5	16.5	5:38:34	5.64	14.64	8.14	4	1	3	0	1	2	7	2	0	0	0	0	1	1	29803.61814	3	156
110142	61	4	50~70	3	male	7	4	1	3	31.9	4	108.5	300	150	480	2:51:26	2.86	21.86	22:17:09	22.29	7.29	2.29	1	1	3	2	0	1	7	2	0	0	0	0	1	1	4137.29153	1	171
110147	60	4	50~70	3	female	1	4	1	3	37.3	4	102.2	380	240	300	16:25:43	16.43	11.43	10:34:17	10.57	19.57	11.29	5	1	3	3	1	0	8	2	0	0	0	0	0	0	21019.91452	1	160
110151	63	4	50~70	3	female	6	5	1	1	32.8	4	110	0	0	600	7:00:00	7	2	13:00:00	13	22	6	2	1	1	0	0	3	5	2	0	0	1	0	1	1	5619.434472	2	169
110153	70	5	70	4	male	6	5	1	2	23.4	2	88	0	375	120	21:00:00	21	16	6:00:00	6	15	9	5	1	2	0	0	1	4	1	0	0	0	0	0	0	8381.393729	2	154
110155	22	1	50	1	male	4	3	1	3	25.7	3	90	360	210	180	15:00:00	15	10	6:08:34	6.14	15.14	8.29	4	1	1	0	0	2	4	1	0	0	0	0	0	0	10750.103	2	151
110157	51	3	50~70	3	male	7	4	2					2850	120	360	21:17:09	21.29	16.29	4:17:09	4.29	13.29	7	3	0	3	0	0	1	4	1	0	0	0	0	0		0	1	151
110161	52	3	50~70	3	female	4	4	1	3	35.2	4	107.8	0	0	600	15:21:26	15.36	10.36	7:08:34	7.14	16.14	8.93	4	1	2	1	0	2	6	2	0	0	0	0	0	0	20718.92178	1	172
110165	54	3	50~70	3	male	3	3	1	3	55	4	154.1	1200	22.5	360	16:00:00	16	11	6:42:51	6.71	15.71	7.86	3	0	2	0	0	1	3	1	0	1	0	0	1	0	12627.13082	2	149
110167	29	1	50	1	female	4	4	1	3	40.5	4	127.8	2760	0	600	16:34:17	16.57	11.57	7:00:00	7	16	7.57	3	0	3	0	0	0	3	1	0	0	0	0	0	0	4591.934081	1	150
110168	54	3	50~70	3	female	4	3	1	3	31.1	4	95.1	210	0	360	16:04:17	16.07	11.07	6:04:17	6.07	15.07	7.14	3	0	3	0	0	3	6	2	0	0	0	0	1	1	26548.7456	1	159
110169	30	1	50	2	male	3	4	1	2	34.7	4	105.9	105	120	300	0:00:00	0	19	8:17:09	8.29	17.29	8.29	4	1	1	0	1	2	5	2	0	0	0	0	0	0	22754.8675	2	166
110171	22	1	50	1	female	4	3	1	3	21.3	2	75.2	0	10	180	15:42:51	15.71	10.71	6:55:43	6.93	15.93	8.36	4	1	1	0	1	2	5	2	0	0	0	0	0	0	9447.807682	2	152
110172	53	3	50~70	3	female	2	2	3	3	28.1	3	97.7	360	0	180	15:42:51	15.71	10.71	5:34:17	5.57	14.57	7	3	0	3	0	1	1	5	2	0	1	0	1	1	0	24870.19248	2	160
110173	27	1	50	1	male	1	2	3	3	23.7	2	90.2	3600	540	300	0:51:26	0.86	19.86	8:51:26	8.86	17.86	8	4	0	1	0	0	2	3	1	0	0	0	0	0	0	12985.23883	1	170
110174	25	1	50	1	male	2	4	1	3	26.8	3	88.8	300	180	240	22:00:00	22	17	6:30:00	6.5	15.5	8.5	4	1	2	0	0	0	3	1	0	0	0	0	0	0	17661.10988	2	169
110175	30	1	50	2	male	1	3	3	3	34.5	4	111.3	180	0	360	0:34:17	0.57	19.57	7:21:26	7.36	16.36	6.79	2	1	0	0	0	1	2	1	0	0	0	0	0	0	23420.39408	2	166
110176	38	1	50	2	female	3	4	1	3	32.9	4		0	0	540	1:30:00	1.5	20.5	7:30:00	7.5	16.5	6	2	1	2	0	0	2	5	2	0	0	0	0	0	0	63778.6853	2	169
110178	57	3	50~70	3	female	3	5	1	3	25.4	3	89.5	0	240	120	3:08:34	3.14	22.14	22:51:26	22.86	7.86	2.57	1	1	1	0	1	2	5	2	0	0	0	0	1	0	34563.83165	2	168
110180	80	6	70	4	male	3	5	2	3	23.4	2	98.6	120	90	240	22:00:00	22	17	6:00:00	6	15	8	4	0	2	0	0	4	6	2	0	0	0	0	1	0	31041.69074	2	164
110186	27	1	50	1	female	4	4	2	3	31.9	4	98.1	0	0	840	21:25:43	21.43	16.43	5:34:17	5.57	14.57	8.14	4	1	3	0	0	4	8	2	0	0	0	0	0	0	12875.12168	1	158
110187	58	3	50~70	3	female	4	4	3	3	44	4	112.1	150	0	240	22:17:09	22.29	17.29	7:00:00	7	16	8.71	4	1	3	1	1	2	8	2	0	0	0	0	1	0	6907.204522	2	163
110188	63	4	50~70	3	female	4	4	1	1	28.3	3	99.5	0	0	180	19:30:00	19.5	14.5	5:30:00	5.5	14.5	10	5	1	2	1	0	1	5	2	0	0	0	0	1	1	10453.65282	1	172
110191	80	6	70	4	male	3	3	1	2	19.1	2	77.8	210	0	300	21:00:00	21	16	7:00:00	7	16	10	5	1	2	0	0	2	5	2	0	0	0	0	1	0	24956.81204	1	158
110196	67	4	50~70	3	male	4	3	2	2	28.2	3	101.2	0	0	420	21:00:00	21	16	5:00:00	5	14	8	4	0	1	0	0	0	1	1	0	0	0	0	1	0	8571.700781	2	172
110198	35	1	50	2	male	1	3	1					180	0	540	22:00:00	22	17	7:17:09	7.29	16.29	9.29	5	1	3	1	1	3	9	3	0	0	0	0	1		0	2	166
110200	60	4	50~70	3	female	4	3	1	3	28.6	3	101.7	0	45	420	23:00:00	23	18	4:17:09	4.29	13.29	5.29	1	1	0	0	1	3	5	2	0	0	0	0	1	1	12035.65735	1	156
110201	37	1	50	2	male	3	5	2	3	40.8	4	127.9	0	0	300	23:00:00	23	18	8:30:00	8.5	17.5	9.5	5	1	2	2	0	0	5	2	0	0	0	0	1		82185.13616	1	155
110204	70	5	70	4	male	3	4	2	3	26.8	3	106.7	0	0	600	20:00:00	20	15	4:00:00	4	13	8	4	0	1	0	0	0	1	1	0	0	0	0	1	0	13846.51596	2	149
110206	37	1	50	2	male	2	4	3	3	32.9	4	113.5	0	105	360	0:00:00	0	19	5:00:00	5	14	5	1	1	3	0	0	1	5	2	0	0	0	0	0	0	18269.27861	2	163
110207	52	3	50~70	3	female	6	5	1		26.8	3	93.4	0	0	240	0:00:00	0	19	6:00:00	6	15	6	2	1	0	0	0	0	1	1	0	0	0	0	0	1	14389.82456	1	164
110208	57	3	50~70	3	female	7	5	3	3	37.9	4	124.2	150	0	720	21:17:09	21.29	16.29	8:12:51	8.21	17.21	10.93	5	1	1	0	0	1	3	1	0	0	0	0	1	0	8679.000662	2	152
110211	43	2	50	2	female	3	5	1	1	21.2	2	80.4	0	210	120	22:00:00	22	17	7:34:17	7.57	16.57	9.57	5	1	1	0	0	2	4	1	0	0	0	0	0	0	30637.27429	1	164
110214	32	1	50	2	female	4	4	1	3	20.8	2	71.2	270	360	180	16:32:09	16.54	11.54	7:15:00	7.25	16.25	7.86	3	0	2	0	0	2	4	1	0	0	0	0	0	0	20516.5127	1	163
110217	60	4	50~70	3	female	2	5	1	3	26.6	3	97	0	120	480	22:00:00	22	17	7:00:00	7	16	9	5	1	3	0	1	3	8	2	0	0	0	0	0	0	37035.05198	1	156
110218	28	1	50	1	female	2	4	2	3	23.5	2	83.5	0	0	600	22:00:00	22	17	6:17:09	6.29	15.29	8.29	4	1	1	1	0	2	5	2	0	0	0	0	1	0	26321.97144	1	156
110221	80	6	70	4	male	3	5	2	3				0	50	480	22:00:00	22	17	7:00:00	7	16	9	5	1	2	0	0	4	7	2	0	0	0	1	1	0	15899.30204	2	152
110223	71	5	70	4	male	3	5	2	3	31.1	4	112.6	0	290	360	16:47:09	16.79	11.79	7:08:34	7.14	16.14	7.5	3	0	1	1	1	3	6	2	0	1	0	0	1	0	50960.42748	1	151
110224	34	1	50	2	female	1	3	2	3	36.2	4	115.3	0	40	300	16:42:51	16.71	11.71	7:30:00	7.5	16.5	7.93	3	0	1	0	0	1	2	1	0	0	0	0	0	0	28637.71526	2	160
110226	26	1	50	1	female	4	4	2	3	29.4	3	94.2	0	240	480	1:04:17	1.07	20.07	8:12:51	8.21	17.21	7.14	3	0	1	0	0	1	2	1	0	0	0	0	0	0	42481.52558	2	157
110228	44	2	50	2	male	4	5	3	3	36.1	4	118.7	4200	60	180	0:34:17	0.57	19.57	7:17:09	7.29	16.29	6.71	2	1	1	0	0	3	5	2	0	0	0	0	1	0	20051.18624	1	164
110231	43	2	50	2	male	4	4	1					0	30	60	17:00:00	17	12	6:51:26	6.86	15.86	7	3	0	1	0	0	2	3	1	0	0	0	0	0		0	1	163
110232	62	4	50~70	3	male	4	4	3	3	51.2	4		0	0	480	1:00:00	1	20	8:00:00	8	17	7	3	0	0	0	1	4	5	2	1	0	0	0	1	0	2089.693716	2	150
110234	40	2	50	2	female	4	3	1	3	35.8	4	119	0	0	480	20:30:00	20.5	15.5	5:00:00	5	14	8.5	4	1	2	0	0	2	5	2	0	0	0	0	1	0	24778.56073	1	160
110235	41	2	50	2	male	7	4	1	3	31.6	4	112.7	0	0	30	21:12:51	21.21	16.21	4:51:26	4.86	13.86	7.64	3	0	3	2	0	1	6	2	0	0	0	0	0	1	18575.79817	1	169
110236	39	1	50	2	male	6	1	1	2	22.2	2	82.8	0	0	300	21:00:00	21	16	9:00:00	9	18	12	5	1	0	0	0	0	1	1	0	0	0	0	0	0	15439.98362	2	169
110241	60	4	50~70	3	male	4	5	1	2	29.3	3	107	210	210	1080	13:08:34	13.14	8.14	13:25:43	13.43	22.43	7.14	3	0	0	2	0	4	6	2	0	0	0	0	1	1	4575.465524	1	171
110242	80	6	70	4	male	4	2	2	3				0	0	600	15:30:00	15.5	10.5	21:00:00	21	6	5.5	1	1	0	0	1	3	5	2	0	0	0	0	1	0	5267.945929	1	168
110243	29	1	50	1	female	4	1	1		25	3	80.5	0	0	5	20:51:26	20.86	15.86	7:00:00	7	16	10.14	5	1	0	0	0	0	1	1	0	0	0	0	0	0	33565.71479	2	157
110246	80	6	70	4	female	3	3	1	2				0	0	240	22:30:00	22.5	17.5	9:08:34	9.14	18.14	10.64	5	1	0	0	0	0	1	1	0	0	0	0	0	0	11093.17216	2	151
110247	31	1	50	2	female	2	4	2	3	37.4	4	111.8	0	12.5	600	0:34:17	0.57	19.57	8:00:00	8	17	7.43	3	0	2	1	1	3	7	2	0	0	0	0	0	0	24154.46906	1	160
110248	29	1	50	1	female	7	4	1	3	23.1	2	87.3	2100	240	20	21:34:17	21.57	16.57	6:55:43	6.93	15.93	9.36	5	1	0	0	0	0	1	1	0	0	0	0	0	0	11010.77923	2	152
110250	34	1	50	2	male	1	4	2	3	40.9	4	130.1	0	540	360	6:17:09	6.29	1.29	8:08:34	8.14	17.14	8.71	4	1	1	0	0	0	2	1	0	0	0	0	1	0	21454.76693	2	166
110251	60	4	50~70	3	female	4	4	3	3	24.5	2	92.5	0	0	240	23:00:00	23	18	6:17:09	6.29	15.29	7.29	3	0	0	0	0	1	1	1	0	0	0	0	1	0	4059.569113	2	171
110252	70	5	70	4	male	7	1	3	2	21.5	2	89.3	1980	0	120	0:00:00	0	19	7:00:00	7	16	7	3	0	2	0	0	3	5	2	0	1	1	1	0	0	8982.032014	1	165
110254	60	4	50~70	3	male	4	3	2	3	22.3	2	92.8	90	0	480	2:00:00	2	21	6:00:00	6	15	4	1	1	1	0	1	0	3	1	0	0	0	0	0		10315.48703	1	152
110258	70	5	70	4	male	7	2	3	3	19.1	2	82.5	600	0	180	23:00:00	23	18	6:00:00	6	15	7	3	0	2	0	0	2	4	1	1	1	0	1	1	0	7719.324361	1	158
110264	63	4	50~70	3	male	7	4	2	3	25.1	3	97.7	60	0	480	0:00:00	0	19	5:00:00	5	14	5	1	1	0	0	0	2	3	1	0	0	0	0	1	0	2922.981669	2	163
110265	42	2	50	2	male	1	5	2	2	25.9	3	92.5	0	60	600	16:25:43	16.43	11.43	7:34:17	7.57	16.57	8.29	4	1	1	1	0	1	4	1	0	0	0	0	1	0	16008.38625	2	170
110266	29	1	50	1	female	4	4	1	2	34.1	4	108.4	0	0	600	23:00:00	23	18	9:00:00	9	18	10	5	1	0	0	0	3	4	1	0	0	0	0	1	0	13538.75825	2	160
110270	60	4	50~70	3	male	7	3	1	2	41.5	4	139.6	0	0	240	16:25:43	16.43	11.43	8:17:09	8.29	17.29	9	5	1	3	3	1	2	10	3	1	0	0	1	1	1	5605.183452	1	158
110272	45	2	50	2	male	1	3	2	2	27.2	3	103.5	50	195	300	21:17:09	21.29	16.29	5:55:43	5.93	14.93	8.64	4	1	3	0	0	1	5	2	0	0	0	0	0	0	20379.97516	2	167
110273	75	5	70	4	female	3	4	1	3	35.2	4	112.7	900	0	180	23:08:34	23.14	18.14	7:30:00	7.5	16.5	8.36	4	1	1	0	0	2	4	1	0	0	0	0	1	1	41682.12639	1	164
110274	80	6	70	4	female	2	1	1	1				0	0	600	22:00:00	22	17	7:00:00	7	16	9	5	1	2	0	0	4	7	2	0	0	0	0	1		10596.54375	1	162
110276	46	2	50	2	male	3	4	1	3	26.3	3	96.7	0	0	480	16:17:09	16.29	11.29	5:47:09	5.79	14.79	6.64	2	1	1	0	1	2	5	2	0	0	0	0	0	0	98786.30434	1	165
110278	52	3	50~70	3	male	4	3	1					1260	240	240	21:17:09	21.29	16.29	5:25:43	5.43	14.43	8.14	4	1	1	0	0	0	2	1	0	0	0	0	0		0	2	151
110279	70	5	70	4	female	7	4	1	3	36.8	4	113.7	0	0	240	16:04:17	16.07	11.07	7:08:34	7.14	16.14	8.21	4	1	2	1	0	1	5	2	0	0	0	0	0	0	11286.11634	2	154
110286	43	2	50	2	male	1	2	2	3	31	4	106.6	720	0	120	0:00:00	0	19	7:05:43	7.1	16.1	7.21	3	0	3	0	0	2	5	2	0	0	0	0	1	0	24829.4998	2	172
110287	68	4	50~70	3	male	3	5	2	3	26.5	3	97.3	120	112.5	720	23:00:00	23	18	8:00:00	8	17	9	5	1	1	1	0	1	4	1	0	0	0	0	0	0	66031.17056	1	149
110288	53	3	50~70	3	male	3	2	1					0	0	240	3:34:17	3.57	22.57	7:34:17	7.57	16.57	4	1	1	0	0	1	2	4	1	0	1	0	0	1		0	2	150
110289	36	1	50	2	male	7	4	2	3	34.8	4	110	150	60	300	0:17:09	0.29	19.29	7:55:43	7.93	16.93	7.64	3	0	3	2	0	3	8	2	0	0	0	0	1	0	44685.49643	1	159
110290	63	4	50~70	3	male	6	2	3		16.4	1	66	0	0	180	21:00:00	21	16	6:00:00	6	15	9	5	1	0	0	0	2	3	1	0	0	0	0	0	0	6648.313458	2	169
110291	64	4	50~70	3	male	3	4	1	3	30	4	109.2	172.5	0	180	22:00:00	22	17	5:34:17	5.57	14.57	7.57	3	0	3	0	0	2	5	2	0	0	0	0	1	0	80797.59378	2	155
110292	79	5	70	4	male	3	4	2	3	27.8	3	99.9	1110	150	180	23:00:00	23	18	7:00:00	7	16	8	4	0	0	0	0	2	2	1	0	0	0	0	1	1	14259.27162	1	164
110293	21	1	50	1	male	1	4	3	3	24	2	82.9	60	540	240	2:17:09	2.29	21.29	11:34:17	11.57	20.57	9.29	5	1	0	0	0	2	3	1	0	0	0	0	0	0	18720.25644	2	159
110295	77	5	70	4	female	3	2	1	1	24.8	2	90.7	0	0	240	23:30:00	23.5	18.5	6:00:00	6	15	6.5	2	1	3	3	0	4	11	3	0	0	0	0	1	0	24589.61382	2	172
110296	48	2	50	2	male	4	2	2	3	20.8	2	76.2	0	0	720	22:00:00	22	17	5:30:00	5.5	14.5	7.5	3	0	1	0	0	0	1	1	0	0	0	0	0	0	13406.04922	2	160
110300	80	6	70	4	female	1	4	1		14.2	1	64.7	0	0	120	21:42:51	21.71	16.71	2:00:00	2	11	4.29	1	1	0	0	0	2	3	1	0	0	0	0	0	0	9713.73163	1	161
110302	38	1	50	2	female	6	5	1	2	19.7	2	75.2	0	100	480	23:00:00	23	18	5:55:43	5.93	14.93	6.93	2	1	0	0	0	0	1	1	0	0	0	0	0		8800.160409	2	159
110304	36	1	50	2	male	6	4	1	1	34.2	4	108.8	0	0	60	16:51:26	16.86	11.86	9:00:00	9	18	9.29	5	1	0	0	0	0	1	1	0	0	0	0	0	1	16243.63553	2	165
110306	53	3	50~70	3	female	4	2	3	3	61.7	4	142.1	420	0	960	17:08:34	17.14	12.14	7:42:51	7.71	16.71	7.71	3	0	1	0	0	1	2	1	0	0	0	0	1	1	7284.665839	1	171
110307	27	1	50	1	male	3	3	3	3	23.6	2	87	4860	0	120	2:34:17	2.57	21.57	9:00:00	9	18	6.43	2	1	3	0	0	0	4	1	0	0	0	0	0	0	27895.69211	1	167
110310	74	5	70	4	female	2	3	1	3	34.6	4	111.9	240	600	180	6:34:17	6.57	1.57	6:00:00	6	15	6.29	2	1	0	0	0	1	2	1	0	0	0	0	1	0	33065.08906	1	159
110311	79	5	70	4	female	3	3	1	3	22.3	2	91.1	0	100	600	23:00:00	23	18	7:00:00	7	16	8	4	0	2	0	0	2	4	1	0	0	0	0	1	0	74573.45255	2	158
110314	37	1	50	2	female	4	4	1	3	36.9	4	126.3	2400	0	720	7:38:34	7.64	2.64	6:12:51	6.21	15.21	5.43	1	1	3	1	0	3	8	2	0	0	0	0	0	0	5302.176488	2	167
110317	64	4	50~70	3	female	4	4	1	3	26.3	3	97.4	0	20	120	23:08:34	23.14	18.14	7:08:34	7.14	16.14	8	4	0	3	0	0	1	4	1	0	0	0	0	0	0	10341.06588	1	172
110318	61	4	50~70	3	male	4	5	2	3	27.2	3	96.7	75	60	120	22:17:09	22.29	17.29	5:00:00	5	14	6.71	2	1	1	0	0	0	2	1	0	0	0	0	0	0	7850.989831	2	172
110319	34	1	50	2	female	1	4	1	3	32.1	4	101.4	0	270	420	21:34:17	21.57	16.57	5:51:26	5.86	14.86	8.29	4	1	3	0	0	1	5	2	0	0	0	0	0	0	15041.02673	2	155
110321	46	2	50	2	male	3	4	1	2	31.3	4	107.9	0	0	240	22:47:09	22.79	17.79	6:42:51	6.71	15.71	7.93	3	0	3	2	1	1	7	2	0	0	0	0	1	0	27140.73706	2	151
110322	46	2	50	2	male	3	2	1	3	30.2	4	102.6	1800	0	180	22:30:00	22.5	17.5	6:30:00	6.5	15.5	8	4	0	3	0	0	2	5	2	0	0	0	0	1	0	14005.44606	2	163
110326	39	1	50	2	male	2	5	1	3	28.9	3	101.5	0	120	600	22:38:34	22.64	17.64	6:47:09	6.79	15.79	8.14	4	1	1	0	0	0	2	1	0	0	0	0	0	0	77748.4078	2	162
110328	63	4	50~70	3	male	3	4	2	3	27.8	3	98.5	1440	360	120	0:00:00	0	19	9:00:00	9	18	9	5	1	0	0	0	2	3	1	0	0	0	0	0	0	71886.80183	2	158
110329	80	6	70	4	male	3	4	1	2	29.5	3	111.4	0	135	600	21:38:34	21.64	16.64	7:30:00	7.5	16.5	9.86	5	1	2	1	0	3	7	2	0	0	0	1	0	0	11153.02796	1	151
110332	49	2	50	2	female	4	4	2	3	46.2	4	163.7	0	30	300	22:17:09	22.29	17.29	5:30:00	5.5	14.5	7.21	3	0	0	0	1	2	3	1	0	0	0	0	1	0	14393.23758	3	156
110336	61	4	50~70	3	female	3	3	1	3	25.4	3	86	0	0	900	23:00:00	23	18	5:00:00	5	14	6	2	1	1	0	0	0	2	1	0	0	0	0	1	0	195271.9109	1	163
110339	79	5	70	4	female	3	4	3					30	0	360	22:00:00	22	17	5:08:34	5.14	14.14	7.14	3	0	3	0	0	2	5	2	0	0	0	0	0		0	2	149
110341	49	2	50	2	male	7	1	3	3	24.5	2	85.2	75	0	120	23:04:17	23.07	18.07	5:55:43	5.93	14.93	6.86	2	1	3	3	0	1	8	2	0	0	0	0	0	0	25655.36438	1	157
110342	34	1	50	2	female	4	4	1	2	31.9	4	96.2	0	300	300	0:47:09	0.79	19.79	7:34:17	7.57	16.57	6.79	2	1	2	0	0	2	5	2	0	0	0	0	0	0	13446.92655	1	165
110344	66	4	50~70	3	female	7	5	1					0	0	240	21:00:00	21	16	4:45:00	4.75	13.75	8	4	0	3	3	1	4	11	3	1	0	1	0	1	1	0	1	172
110350	67	4	50~70	3	female	1	4	1	2	35.7	4	113.4	960	120	360	23:00:00	23	18	9:00:00	9	18	10	5	1	0	0	0	2	3	1	0	0	0	0	1	0	6053.655254	2	158
110351	49	2	50	2	male	3	4	1	3	29.1	3	108	105	0	180	21:00:00	21	16	4:55:43	4.93	13.93	7.93	3	0	2	0	1	2	5	2	0	0	0	0	1	0	47195.67216	2	160
110353	71	5	70	4	male	7	2	3	3	26.7	3	102.4	0	75	20	18:25:43	18.43	13.43	4:38:34	4.64	13.64	10.21	5	1	0	0	0	1	2	1	0	0	0	0	0	1	7000.844099	1	164
110355	32	1	50	2	female	4	4	3					60	0	360	2:17:09	2.29	21.29	7:21:26	7.36	16.36	5.07	1	1	1	0	0	4	6	2	0	0	0	0	0		0	1	151
110356	43	2	50	2	male	2	4	1	3	23.6	2	89.7	0	155	480	0:17:09	0.29	19.29	7:30:00	7.5	16.5	7.21	3	0	1	0	0	2	3	1	0	0	0	0	1	0	29445.82371	1	156
110359	65	4	50~70	3	female	4	3	1	3	36.1	4	120.6	0	0	240	16:25:43	16.43	11.43	7:00:00	7	16	7.71	3	0	1	1	0	2	4	1	0	0	0	0	1	1	4073.067624	1	167
110368	80	6	70	4	female	4	2	2	3	30.3	4	100.7	0	0	180	22:00:00	22	17	5:00:00	5	14	7	3	0	0	0	0	2	2	1	0	0	0	0	1	0	21670.68483	2	157
110374	45	2	50	2	female	4	4	3	3	49.7	4	146.8	180	67.5	600	22:30:00	22.5	17.5	4:30:00	4.5	13.5	6	2	1	2	2	0	2	7	2	0	0	0	0	1	0	6619.354887	1	168
110376	37	1	50	2	female	1	4	3	3	23.9	2	82.8	450	20	480	16:25:43	16.43	11.43	7:04:17	7.07	16.07	7.79	3	0	0	0	0	1	1	1	0	0	0	0	0	0	32458.44638	1	159
110377	80	6	70	4	female	3	3	1	2	24.6	2	85.7	0	0	120	21:30:00	21.5	16.5	7:00:00	7	16	9.5	5	1	0	0	0	3	4	1	0	1	0	0	1	0	13079.81257	2	168
110378	44	2	50	2	female	1	4	1	1	49.1	4	135.2	120	720	360	22:08:34	22.14	17.14	6:30:00	6.5	15.5	8.36	4	1	3	3	1	4	12	3	0	0	0	0	0	0	5282.168664	2	161
110379	20	1	50	1	female	3	4	1	3	23.4	2	82.2	0	360	600	21:55:43	21.93	16.93	6:45:00	6.75	15.75	9	5	1	0	0	0	0	1	1	0	0	0	0	0	0	45892.41318	2	154
110380	21	1	50	1	male	4	3	3	3	18.2	1	72.2	1440	40	360	16:00:00	16	11	8:34:17	8.57	17.57	9.71	5	1	1	0	0	2	4	1	0	0	0	0	0	0	6880.42705	1	150
110381	40	2	50	2	female	7	3	3	3	42.8	4	133.4	720	0	240	20:34:17	20.57	15.57	6:08:34	6.14	15.14	9.57	5	1	2	2	1	2	8	2	0	0	0	0	0	0	28743.18069	1	158
110382	38	1	50	2	male	1	3	1					0	0	30	15:42:51	15.71	10.71	6:12:51	6.21	15.21	7.64	3	0	0	1	0	2	3	1	0	0	0	0	0		0	2	168
110384	80	6	70	4	male	4	4	1	2	28.6	3	98.6	0	60	300	22:00:00	22	17	5:17:09	5.29	14.29	7.29	3	0	0	0	0	2	2	1	0	0	0	0	1	0	9419.202755	1	166
110385	36	1	50	2	male	4	3	1		24.6	2	85.7	3000	450	300	15:42:51	15.71	10.71	6:34:17	6.57	15.57	8	4	0	1	0	0	0	1	1	0	0	0	0	0	0	25465.05637	1	164
110386	75	5	70	4	female	3	3	2	3	25.9	3	94.1	120	0	240	23:00:00	23	18	7:00:00	7	16	8	4	0	0	0	0	2	2	1	0	1	1	0	0	0	39582.99228	1	165
110389	70	5	70	4	male	3	5	1	3	25.5	3	93.7	120	270	480	22:30:00	22.5	17.5	7:00:00	7	16	8.5	4	1	2	0	0	0	3	1	0	0	0	0	1	0	29671.86425	2	150
110390	61	4	50~70	3	male	2	5	2	3	30.1	4	102.5	1440	45	180	23:00:00	23	18	5:30:00	5.5	14.5	6.5	2	1	3	0	0	1	5	2	0	0	0	0	1	0	11215.84263	1	166
110391	33	1	50	2	female	1	2	1	3	26.2	3	82.7	157.5	450	240	22:17:09	22.29	17.29	7:17:09	7.29	16.29	9	5	1	2	0	0	1	4	1	0	0	0	0	0	0	12092.70198	2	165
110394	40	2	50	2	male	2	4	1	3	24.4	2	89.8	1200	240	120	15:42:51	15.71	10.71	6:34:17	6.57	15.57	8	4	0	0	0	0	2	2	1	0	0	0	0	0	0	48996.64842	1	159
110396	47	2	50	2	male	1	2	3	3	29	3	100.4	0	0	360	22:00:00	22	17	6:34:17	6.57	15.57	8.57	4	1	3	2	0	1	7	2	0	0	0	0	0	0	26236.72383	1	162
110397	64	4	50~70	3	male	6	3	2	1	28.9	3	104.8	0	0	600	23:00:00	23	18	7:00:00	7	16	8	4	0	2	0	0	0	2	1	0	0	0	0	1	0	10268.46852	2	155
110399	36	1	50	2	male	7	5	3	3	18.1	1	76	600	0	240	0:00:00	0	19	7:34:17	7.57	16.57	7.57	3	0	2	0	0	1	3	1	0	0	0	0	0	0	42967.04487	2	157
110400	44	2	50	2	male	2	3	3	3	37.2	4	115	1320	0	180	21:17:09	21.29	16.29	4:42:51	4.71	13.71	7.43	3	0	3	1	0	2	6	2	0	0	0	0	0	0	13409.7372	2	151
110401	48	2	50	2	female	1	1	3	3	34.5	4	106.6	0	0	300	1:34:17	1.57	20.57	11:42:51	11.71	20.71	10.14	5	1	3	0	0	3	7	2	0	0	0	0	0		11895.91892	1	170
110402	50	3	50~70	3	male	4	2	2	3	34.7	4	103.6	1440	90	720	20:51:26	20.86	15.86	3:47:09	3.79	12.79	6.93	2	1	3	0	0	2	6	2	0	0	0	0	0	0	9388.295021	1	158
110405	52	3	50~70	3	male	2	5	1	3	30.6	4	99	0	0	240	21:00:00	21	16	6:00:00	6	15	9	5	1	2	0	0	0	3	1	0	1	0	0	1	0	48976.48476	2	162
110408	35	1	50	2	female	4	4	2	3	25.2	3	86	1080	0	300	0:51:26	0.86	19.86	9:51:26	9.86	18.86	9	5	1	0	0	0	3	4	1	0	0	0	0	0	0	23461.20443	2	153
110409	52	3	50~70	3	female	3	4	3	3	27.7	3	92.8	0	30	600	23:00:00	23	18	7:00:00	7	16	8	4	0	0	1	1	3	5	2	0	0	0	0	1	0	54234.7902	1	155
110410	65	4	50~70	3	female	4	3	3	2	31.5	4	106.2	0	0	480	23:00:00	23	18	6:00:00	6	15	7	3	0	0	0	1	0	1	1	0	0	0	0	1	1	5074.493528	2	150
110411	39	1	50	2	female	3	4	1	3	45.1	4	135.5	0	0	300	22:17:09	22.29	17.29	7:51:26	7.86	16.86	9.57	5	1	3	0	0	3	7	2	0	0	0	0	0	1	31742.10583	2	167
110412	74	5	70	4	male	1	1	1	2	25.7	3	97.7	0	420	240	11:51:26	11.86	6.86	12:25:43	12.43	21.43	7.43	3	0	0	0	0	1	1	1	0	0	0	0	0	0	15830.06828	1	154
110414	28	1	50	1	male	4	3	3	3	22.5	2	85.7	900	90	120	15:38:34	15.64	10.64	7:55:43	7.93	16.93	9.43	5	1	2	0	0	1	4	1	0	0	0	0	1	0	11911.42659	2	167
110415	50	3	50~70	3	male	6	5	1	3	26.3	3	95.8	0	0	480	22:00:00	22	17	5:00:00	5	14	7	3	0	3	3	0	0	6	2	0	0	0	0	0	0	5320.965756	1	155
110417	64	4	50~70	3	female	1	4	3	3	36.1	4	113.2	0	0	120	23:00:00	23	18	7:34:17	7.57	16.57	8.57	4	1	3	0	1	2	7	2	0	0	0	0	1	1	10701.07626	2	165
110418	62	4	50~70	3	female	1	2	1	3	37.1	4	122.4	1050	0	240	16:51:26	16.86	11.86	8:34:17	8.57	17.57	8.86	4	1	3	3	1	4	12	3	1	1	1	0	1	1	4964.326825	2	166
110419	35	1	50	2	female	4	4	1	3	31.7	4	96.8	60	135	120	20:17:09	20.29	15.29	5:30:00	5.5	14.5	9.21	5	1	0	0	0	2	3	1	0	1	0	0	0	0	5288.120702	1	152
110422	47	2	50	2	male	4	4	1	3	33.5	4	103.8	1650	0	180	22:17:09	22.29	17.29	5:55:43	5.93	14.93	7.64	3	0	2	0	0	1	3	1	0	0	0	0	0	0	25492.94362	1	163
110425	31	1	50	2	female	6	5	1	1	27.4	3	93.9	0	30	300	21:34:17	21.57	16.57	7:17:09	7.29	16.29	9.71	5	1	0	0	0	2	3	1	0	0	0	0	0	1	26810.2502	1	163
110426	62	4	50~70	3	male	3	3	2	3	25.9	3	99.2	120	0	420	23:00:00	23	18	7:00:00	7	16	8	4	0	3	0	0	1	4	1	0	0	0	0	0	0	129942.6562	2	159
110427	28	1	50	1	female	7	4	3	3	33.6	4	103	0	0	600	0:00:00	0	19	8:21:26	8.36	17.36	8.36	4	1	0	0	0	3	4	1	0	0	0	0	0	0	16945.94989	2	151
110429	80	6	70	4	female	3	3	1	3	33.3	4	114.5	30	0	480	23:00:00	23	18	8:00:00	8	17	9	5	1	2	0	0	2	5	2	0	0	0	0	1	0	41361.36523	1	165
110430	46	2	50	2	female	3	3	1	2	29.5	3	94.2	0	0	120	22:30:00	22.5	17.5	6:30:00	6.5	15.5	8	4	0	3	3	0	2	8	2	0	0	0	0	0	0	22388.05989	2	163
110431	65	4	50~70	3	female	3	5	1	3	21.4	2	84.3	150	285	120	23:00:00	23	18	6:45:00	6.75	15.75	7.93	3	0	1	0	1	0	2	1	0	0	0	0	0	0	46093.99303	2	171
110434	53	3	50~70	3	male	1	1	2		42.3	4	136	0	0	960	21:30:00	21.5	16.5	4:17:09	4.29	13.29	6.79	2	1	3	0	0	1	5	2	0	0	0	0	1	1	11894.34188	2	154
110436	42	2	50	2	female	6	5	1	1	20.7	2	83.4	0	15	360	22:30:00	22.5	17.5	6:30:00	6.5	15.5	8	4	0	0	0	1	1	2	1	0	0	0	0	0		12046.23167	1	156
110440	80	6	70	4	male	3	5	1	2	32.7	4	116.5	0	75	240	23:30:00	23.5	18.5	7:00:00	7	16	7.5	3	0	0	0	1	4	5	2	0	1	1	0	1	1	24164.70825	2	170
110441	64	4	50~70	3	male	4	4	1	3	34.8	4	112	0	45	120	1:34:17	1.57	20.57	10:04:17	10.07	19.07	8.5	4	1	3	3	0	3	10	3	1	0	0	0	1	1	7972.129723	1	151
110445	34	1	50	2	male	4	4	1	3	52.2	4	142.2	0	0	180	7:42:51	7.71	2.71	13:51:26	13.86	22.86	6.14	2	1	3	0	0	4	8	2	0	0	0	0	0		7924.126732	2	149
110446	56	3	50~70	3	male	3	5	1	3	30.9	4	101	60	45	420	23:00:00	23	18	6:55:43	6.93	15.93	7.93	3	0	3	2	0	2	7	2	0	0	0	0	1	0	92413.98583	2	158
110449	53	3	50~70	3	female	3	4	1	3	45.1	4	113	0	0	600	22:00:00	22	17	6:55:43	6.93	15.93	8.93	4	1	1	0	0	2	4	1	0	0	0	0	1	1	59013.30196	1	167
110450	39	1	50	2	male	1	2	2	2	29.1	3	100.1	0	180	360	20:17:09	20.29	15.29	3:51:26	3.86	12.86	7.57	3	0	3	0	0	2	5	2	0	0	0	0	0	0	27238.05062	2	161
110451	55	3	50~70	3	male	3	2	3	2	44.8	4	142.6	0	0	300	1:00:00	1	20	8:42:51	8.71	17.71	7.71	3	0	2	2	1	3	8	2	0	0	0	0	1	1	13944.40139	2	168
110453	69	4	50~70	3	female	2	1	1	3	31.1	4	99.6	0	0	120	22:17:09	22.29	17.29	6:00:00	6	15	7.71	3	0	1	0	0	1	2	1	0	0	0	0	1	0	6333.260537	2	156
110454	60	4	50~70	3	female	3	2	3	3	23.7	2	90.4	45	0	180	0:00:00	0	19	6:08:34	6.14	15.14	6.14	2	1	2	0	0	2	5	2	0	0	0	1	1	0	19701.20447	1	155
110457	29	1	50	1	male	3	5	1	3	34.5	4	110.6	380	135	540	16:42:51	16.71	11.71	6:34:17	6.57	15.57	7	3	0	3	0	1	1	5	2	0	0	0	0	1	0	109849.4494	2	166
110460	31	1	50	2	female	3	5	3	3	26.6	3	86	150	180	240	22:00:00	22	17	6:42:51	6.71	15.71	8.71	4	1	2	1	1	3	8	2	0	0	0	0	0	0	49214.73583	2	161
110461	50	3	50~70	3	male	3	5	3	3	23.2	2	91.3	2160	90	60	1:00:00	1	20	6:00:00	6	15	5	1	1	2	2	0	2	7	2	0	0	0	1	0	0	63601.5105	2	156
110463	70	5	70	4	male	7	1	3	3				3360	0	300	20:00:00	20	15	3:00:00	3	12	7	3	0	3	3	1	2	9	3	1	1	1	1	1	0	10448.1474	1	157
110464	47	2	50	2	female	3	4	1	3	21.7	2	86.4	0	720	180	21:00:00	21	16	5:17:09	5.29	14.29	8.29	4	1	1	0	1	3	6	2	0	0	0	0	0	0	66542.74376	2	165
110465	58	3	50~70	3	female	6	2	1	1	21.5	2	73.8	0	0	480	0:00:00	0	19	9:00:00	9	18	9	5	1	2	3	1	0	7	2	0	0	0	0	1	0	9216.994775	1	160
110467	33	1	50	2	female	4	4	1	3	33.1	4	91.7	420	180	300	22:17:09	22.29	17.29	7:17:09	7.29	16.29	9	5	1	3	3	1	2	10	3	0	0	0	0	0	0	18905.27136	2	157
110468	62	4	50~70	3	male	7	4	3	3	44.7	4	143.8	0	0	840	2:00:00	2	21	10:00:00	10	19	8	4	0	0	0	1	1	2	1	0	0	0	0	1	0	53283.45587	2	152
110473	44	2	50	2	male	6	5	2	3	24.7	2	94.6	0	0	720	1:25:43	1.43	20.43	7:55:43	7.93	16.93	6.5	2	1	3	0	0	0	4	1	0	0	0	0	0	1	12371.65624	3	156
110474	56	3	50~70	3	female	4	4	1	3	33.8	4	113.6	0	45	600	22:17:09	22.29	17.29	6:51:26	6.86	15.86	8.57	4	1	2	0	0	1	4	1	0	0	0	0	0	0	9480.973405	1	158
110476	22	1	50	1	female	7	4	1	3	29	3	87.4	1200	90	360	3:00:00	3	22	8:25:43	8.43	17.43	5.43	1	1	2	0	1	4	8	2	0	0	0	0	0	0	8827.719241	2	151
110477	23	1	50	1	male	4	4	1	3	29.1	3	94.5	1680	0	720	2:34:17	2.57	21.57	12:00:00	12	21	9.43	5	1	0	0	0	4	5	2	0	0	0	0	0	0	7166.890945	2	152
110479	69	4	50~70	3	female	4	4	1	2	30.3	4	111	0	0	480	1:00:00	1	20	6:08:34	6.14	15.14	5.14	1	1	1	0	1	3	6	2	0	1	0	0	1	0	11074.12339	1	159
110482	77	5	70	4	male	3	1	2	3	31.8	4	111.1	0	0	120	1:00:00	1	20	7:00:00	7	16	6	2	1	1	1	0	2	5	2	0	0	0	0	0	1	33724.39418	2	149
110488	71	5	70	4	male	4	4	2	3	37.9	4	127.7	0	0	480	1:00:00	1	20	9:00:00	9	18	8	4	0	3	2	0	2	7	2	1	0	1	1	1	1	7985.082531	1	156
110490	23	1	50	1	female	2	4	1	3	16.1	1		150	280	360	23:00:00	23	18	6:00:00	6	15	7	3	0	1	3	1	3	8	2	0	0	0	0	0		3730.7881	2	155
110492	39	1	50	2	female	4	3	1	3	30.7	4	97.3	4680	0	240	7:42:51	7.71	2.71	7:34:17	7.57	16.57	6.71	2	1	1	0	0	1	3	1	0	0	0	0	0	0	9503.952579	2	163
110493	37	1	50	2	female	4	2	1	1	37.6	4		0	0	420	22:00:00	22	17	7:00:00	7	16	9	5	1	0	0	0	0	1	1	0	0	0	0	0		24156.60823	1	166
110494	49	2	50	2	male	4	3	3	3	27.6	3	101.2	0	0	120	22:17:09	22.29	17.29	4:55:43	4.93	13.93	6.64	2	1	1	1	0	1	4	1	0	0	0	0	1	0	29268.62302	1	160
110495	54	3	50~70	3	female	3	4	1	3	62.1	4	152.9	0	0	540	23:00:00	23	18	6:34:17	6.57	15.57	7.57	3	0	3	0	0	1	4	1	0	0	0	0	0	0	93758.10759	2	149
110496	52	3	50~70	3	female	3	5	1	3	32	4	115.6	0	75	480	22:17:09	22.29	17.29	5:38:34	5.64	14.64	7.36	3	0	1	0	0	2	3	1	0	0	0	0	1	0	70003.73288	2	158
110499	54	3	50~70	3	male	1	1	1					1800	90	480	22:17:09	22.29	17.29	6:30:00	6.5	15.5	8.21	4	1	3	0	0	0	4	1	0	0	0	0	1		0	2	151
110503	34	1	50	2	female	3	3	3	3	33.9	4	109.8	1500	120	60	23:30:00	23.5	18.5	6:00:00	6	15	6.5	2	1	2	0	0	1	4	1	0	0	0	0	0	0	37386.11266	2	158
110504	80	6	70	4	female	3	3	1	1	26	3		0	0	900	16:25:43	16.43	11.43	7:00:00	7	16	7.71	3	0	0	0	0	1	1	1	0	0	0	0	1	0	27609.40079	2	152
110506	65	4	50~70	3	male	3	4	2	2	22.3	2	91.4	0	60	480	21:30:00	21.5	16.5	6:34:17	6.57	15.57	9.07	5	1	0	0	1	3	5	2	0	0	0	0	0	1	69296.82517	1	151
110508	61	4	50~70	3	female	4	3	1	3	25.2	3	84.3	22.5	0	360	22:00:00	22	17	6:34:17	6.57	15.57	8.57	4	1	2	0	1	1	5	2	0	0	0	0	1	0	11997.60322	2	165
110509	60	4	50~70	3	male	3	3	2	3	26	3	98.8	3600	0	60	22:17:09	22.29	17.29	5:51:26	5.86	14.86	7.57	3	0	0	0	0	0	0	1	0	1	0	0	0	0	42458.51145	2	152
110511	23	1	50	1	female	4	4	1	3	43.3	4	112.2	40	140	720	1:00:00	1	20	7:15:43	7.26	16.26	6.14	2	1	1	0	0	3	5	2	0	1	0	0	0	0	9944.592782	2	152
110514	64	4	50~70	3	male	4	2	3	3	26	3	87.2	2325	210	180	21:00:00	21	16	4:30:00	4.5	13.5	7.5	3	0	0	0	0	0	0	1	0	0	0	0	1	0	5523.7145	2	161
110515	55	3	50~70	3	female	3	3	2	2	20.9	2	82.5	630	0	180	20:00:00	20	15	5:23:34	5.39	14.39	9.57	5	1	1	1	1	0	4	1	0	0	0	0	1	0	18391.14686	2	168
110520	25	1	50	1	male	1	2	2	3	23.8	2	80.4	2250	45	300	0:00:00	0	19	7:17:09	7.29	16.29	7.29	3	0	1	0	0	3	4	1	0	0	0	0	0	0	44622.92715	1	154
110522	64	4	50~70	3	male	4	4	2	2	33.8	4	111.8	720	495	180	16:04:17	16.07	11.07	6:27:51	6.46	15.46	7.71	3	0	1	1	0	1	3	1	0	1	0	0	1	0	4234.848578	2	168
110524	58	3	50~70	3	male	4	4	1	3	33.2	4	110.2	360	60	480	16:47:09	16.79	11.79	7:38:34	7.64	16.64	8	4	0	1	1	1	3	6	2	0	1	0	0	1	1	11122.33503	1	155
110526	23	1	50	1	male	3	4	2	3	26.4	3	95.7	1200	0	240	15:42:51	15.71	10.71	5:25:43	5.43	14.43	6.86	2	1	1	0	0	2	4	1	0	0	0	0	0	0	59384.93882	1	159
110527	39	1	50	2	female	4	2	1	2	38	4	115.7	0	20	20	21:00:00	21	16	5:51:26	5.86	14.86	8.86	4	1	0	0	1	3	5	2	0	0	0	0	0	0	8514.068708	1	150
110528	39	1	50	2	female	4	5	1	3	27.3	3	85	660	360	300	22:17:09	22.29	17.29	7:23:34	7.39	16.39	9.29	5	1	0	0	0	1	2	1	0	0	0	0	0	0	23150.78599	1	152
110530	46	2	50	2	male	4	4	1		31.2	4	101.7	2130	180	240	22:00:00	22	17	5:17:09	5.29	14.29	7.29	3	0	1	0	0	2	3	1	0	0	0	0	1	0	17026.74583	2	160
110531	68	4	50~70	3	female	4	3	1	2	36.9	4	123.3	0	0	360	23:45:00	23.75	18.75	7:47:09	7.79	16.79	8.29	4	1	2	0	0	0	3	1	0	0	0	0	1	1	5142.830572	2	150
110532	57	3	50~70	3	female	3	3	1	1	37.3	4	121.8	90	75	240	19:47:09	19.79	14.79	4:34:17	4.57	13.57	8.79	4	1	2	0	1	3	7	2	0	0	0	0	1	1	189289.8696	2	172
110535	36	1	50	2	male	4	5	1	3	29.7	3	99.5	0	0	480	22:47:09	22.79	17.79	7:06:26	7.11	16.11	8.5	4	1	1	1	0	1	4	1	0	0	0	0	0		24668.87984	2	149
110538	63	4	50~70	3	female	4	5	1	2	56.1	4		0	0	480	16:42:51	16.71	11.71	10:00:00	10	19	10.43	5	1	2	0	1	3	7	2	0	0	0	0	1	1	3590.153097	1	167
110540	28	1	50	1	female	6	5	1	1	24.3	2	97	0	265	540	16:04:17	16.07	11.07	6:30:00	6.5	15.5	7.57	3	0	1	0	0	2	3	1	0	0	0	0	0	0	17400.07848	1	162
110543	27	1	50	1	female	6	5	1	3	20.6	2	70.6	0	135	240	16:04:17	16.07	11.07	6:51:26	6.86	15.86	7.93	3	0	0	0	0	1	1	1	0	0	0	0	0	0	21865.35179	2	164
110544	61	4	50~70	3	male	3	1	2	3	29.8	3	112.4	300	0	360	22:00:00	22	17	3:47:09	3.79	12.79	5.79	1	1	3	0	0	4	8	2	0	0	0	0	1	0	20160.76955	2	158
110545	37	1	50	2	male	3	3	1	3	42.9	4	140.2	2700	0	180	22:42:51	22.71	17.71	6:25:43	6.43	15.43	7.71	3	0	2	0	0	2	4	1	0	0	0	0	1	0	68615.37036	2	163
110546	40	2	50	2	male	6	5	1		27.7	3	103.6	0	30	480	17:04:17	17.07	12.07	7:55:43	7.93	16.93	8	4	0	3	0	0	2	5	2	0	0	0	0	0	0	15705.98978	1	169
110547	40	2	50	2	male	3	5	2	3	27.5	3	91.7	0	255	600	16:25:43	16.43	11.43	5:42:51	5.71	14.71	6.43	2	1	1	0	0	1	3	1	0	0	0	0	0	0	177873.9598	2	153
110548	55	3	50~70	3	female	1	3	3	3	36	4	115.8	480	0	120	9:08:34	9.14	4.14	7:00:00	7	16	4.71	1	1	3	0	1	3	8	2	0	0	0	0	1	0	17058.15146	2	166
110550	39	1	50	2	male	1	2	2	2	32.8	4	109.4	0	0	120	16:21:26	16.36	11.36	6:17:09	6.29	15.29	7.07	3	0	3	0	0	0	3	1	0	0	0	0	0	0	35814.63212	2	162
110551	47	2	50	2	male	2	5	1	3	27.4	3	98.6	0	120	180	15:00:00	15	10	6:51:26	6.86	15.86	9	5	1	1	0	0	0	2	1	0	0	0	0	0	0	49166.05503	2	162
110552	34	1	50	2	female	1	2	2	3	33.5	4	100	0	0	720	16:42:51	16.71	11.71	7:34:17	7.57	16.57	8	4	0	2	1	1	2	6	2	0	0	0	0	0	0	21869.85349	1	161
110553	24	1	50	1	female	6	4	1	1	22.8	2	86.2	1350	150	420	11:42:51	11.71	6.71	11:34:17	11.57	20.57	6.71	2	1	1	0	0	1	3	1	0	0	0	0	0	0	15264.78762	2	155
110554	26	1	50	1	male	6	4	3					540	1020	360	2:00:00	2	21	8:42:51	8.71	17.71	6.71	2	1	2	1	0	4	8	2	0	0	0	0	0		0	1	164
110555	49	2	50	2	female	4	2	1	1	36.4	4	121.5	0	0	360	20:00:00	20	15	2:08:34	2.14	11.14	6.14	2	1	2	0	0	1	4	1	0	0	0	0	1	0	5179.08889	1	150
110556	70	5	70	4	female	3	5	1					0	0	600	1:00:00	1	20	9:00:00	9	18	8	4	0	0	0	0	2	2	1	0	0	0	0	1		0	2	153
110557	34	1	50	2	male	7	3	3		20	2		3780	2040	180	23:00:00	23	18	7:00:00	7	16	8	4	0	2	0	0	3	5	2	0	0	0	0	0	0	30810.12178	1	149
110558	61	4	50~70	3	female	4	4	1		19.9	2	72	0	0	120	0:00:00	0	19	9:17:09	9.29	18.29	9.29	5	1	1	0	0	1	3	1	0	0	0	0	0	1	5877.480836	2	154
110560	31	1	50	2	male	7	2	3	3	31.4	4	113.1	1050	75	180	23:00:00	23	18	5:51:26	5.86	14.86	6.86	2	1	3	1	0	3	8	2	0	0	0	0	1	0	38262.3894	2	165
110565	27	1	50	1	female	3	5	1	3	23.6	2	82.7	105	47.5	720	0:42:51	0.71	19.71	9:17:09	9.29	18.29	8.57	4	1	0	0	1	4	6	2	0	0	0	0	1		157463.8395	2	157
110567	34	1	50	2	male	4	3	1	1	33.4	4	106.3	1440	180	240	7:25:43	7.43	2.43	6:17:09	6.29	15.29	5.71	1	1	3	1	0	1	6	2	0	0	0	0	0	0	8395.406203	2	171
110569	20	1	50	1	male	1	3	3					1980	240	120	3:00:00	3	22	10:34:17	10.57	19.57	7.57	3	0	3	1	0	3	7	2	0	0	0	0	0		0	2	150
110571	59	3	50~70	3	female	4	4	1	3	24.7	2	90.5	0	0	180	23:00:00	23	18	6:30:00	6.5	15.5	7.5	3	0	2	1	0	2	5	2	0	0	0	0	1	1	10733.81931	2	170
110572	39	1	50	2	female	2	3	1		37.6	4	109.8	270	0	720	1:00:00	1	20	9:17:09	9.29	18.29	8.29	4	1	1	1	1	1	5	2	0	0	0	0	0	0	20632.63858	1	149
110573	61	4	50~70	3	male	3	3	2	2	24.1	2	97.2	0	0	480	19:34:17	19.57	14.57	2:51:26	2.86	11.86	7.29	3	0	1	0	0	0	1	1	0	0	0	0	1	0	106004.679	1	157
110575	80	6	70	4	male	7	5	1	1	32.5	4	111.1	60	345	180	22:30:00	22.5	17.5	8:00:00	8	17	9.5	5	1	1	0	1	1	4	1	0	0	0	0	1	0	11809.14432	1	161
110576	37	1	50	2	female	3	3	1	3	29.7	3	101.5	0	0	300	0:17:09	0.29	19.29	8:30:00	8.5	17.5	8.21	4	1	1	0	0	3	5	2	0	0	0	0	0	0	87175.19518	1	158
110578	66	4	50~70	3	male	4	4	3	3	31.7	4	108.9	0	0	360	1:25:43	1.43	20.43	7:30:00	7.5	16.5	6.07	2	1	3	3	1	2	10	3	0	0	0	0	1	1	2548.355342	1	167
110580	80	6	70	4	female	3	4	1					0	0	480	22:00:00	22	17	4:17:09	4.29	13.29	6.29	2	1	3	0	0	3	7	2	0	0	0	0	1	1	0	2	150
110581	40	2	50	2	female	3	2	1	2	38.8	4	116.9	1680	30	180	21:17:09	21.29	16.29	2:04:17	2.07	11.07	4.79	1	1	1	1	1	2	6	2	0	0	0	0	0	0	17268.11589	1	150
110582	41	2	50	2	male	6	5	1	1	30.8	4	108.8	90	105	360	16:25:43	16.43	11.43	6:38:34	6.64	15.64	7.36	3	0	3	2	0	2	7	2	0	0	0	0	1	0	16629.87153	1	169
110586	69	4	50~70	3	male	4	4	3	3	21.7	2	78.6	0	37.5	120	6:08:34	6.14	1.14	14:17:09	14.29	23.29	8.14	4	1	2	0	1	1	5	2	0	0	0	0	0	0	7181.973083	2	171
110588	65	4	50~70	3	female	4	5	3	3	31	4	98.5	360	90	240	1:00:00	1	20	7:30:00	7.5	16.5	6.5	2	1	3	0	1	0	5	2	0	0	0	0	1	0	9505.920276	2	171
110589	22	1	50	1	female	4	4	1					30	30	300	0:00:00	0	19	9:08:34	9.14	18.14	9.14	5	1	1	0	0	2	4	1	0	0	0	0	1		0	2	168
110602	30	1	50	2	female	6	4	1	3	20	2	69.8	0	495	60	0:34:17	0.57	19.57	7:34:17	7.57	16.57	7	3	0	2	0	0	3	5	2	0	0	0	0	0	0	15807.77273	2	165
110603	56	3	50~70	3	male	7	4	3	3	24.3	2	91.4	330	0	120	16:04:17	16.07	11.07	7:47:09	7.79	16.79	8.86	4	1	1	0	0	2	4	1	0	0	0	0	1	0	128777.2939	1	158
110606	33	1	50	2	female	3	3	1	3	39	4	101.2	0	600	600	1:00:00	1	20	9:00:00	9	18	8	4	0	1	0	1	3	5	2	0	0	0	0	1	0	88851.87072	2	166
110607	58	3	50~70	3	female	3	4	2	3	31.8	4	97.8	180	90	180	22:17:09	22.29	17.29	7:00:00	7	16	8.71	4	1	2	0	1	2	6	2	0	0	0	0	0	0	37626.30682	2	159
110610	29	1	50	1	female	2	1	1	3	42	4	113.9	0	0	60	15:42:51	15.71	10.71	5:40:43	5.68	14.68	7.29	3	0	2	0	0	2	4	1	0	0	0	0	0	0	28988.91587	1	172
110611	67	4	50~70	3	female	3	5	2	3	28.7	3	101.2	0	0	360	22:42:51	22.71	17.71	6:34:17	6.57	15.57	7.93	3	0	2	1	1	1	5	2	0	0	0	0	0	0	46374.11735	1	149
110612	21	1	50	1	female	1	3	1					1260	0	360	15:42:51	15.71	10.71	5:34:17	5.57	14.57	7	3	0	2	1	0	3	6	2	0	0	0	0	0		0	2	169
110614	44	2	50	2	male	1	5	2	2	27.8	3	98.1	30	120	600	2:30:00	2.5	21.5	9:00:00	9	18	6.5	2	1	2	0	0	2	5	2	0	0	0	0	0	0	56579.69513	1	159
110615	75	5	70	4	female	4	4	1	3	23.2	2	91.8	0	0	360	22:17:09	22.29	17.29	7:04:17	7.07	16.07	8.79	4	1	2	1	1	3	8	2	0	0	0	0	1	1	14424.25465	1	161
110617	75	5	70	4	male	3	3	2	3	23.5	2	95.8	240	0	420	21:30:00	21.5	16.5	6:38:34	6.64	15.64	9.14	5	1	1	0	0	2	4	1	0	0	0	0	0	0	23509.01347	1	152
110618	30	1	50	2	male	4	3	2					0	615	480	22:08:34	22.14	17.14	5:38:34	5.64	14.64	7.5	3	0	3	0	0	2	5	2	0	0	0	0	0		0	1	168
110621	62	4	50~70	3	male	3	2	1	1	27.5	3	105	50	0	180	22:00:00	22	17	6:00:00	6	15	8	4	0	2	0	0	1	3	1	0	0	0	0	1	0	54969.40017	2	152
110622	66	4	50~70	3	male	6	5	1	2	24.6	2	87.7	0	0	300	21:00:00	21	16	4:00:00	4	13	7	3	0	0	0	0	0	0	1	0	0	0	0	1	0	11442.81337	1	164
110624	43	2	50	2	male	6	4	1	3	27.3	3	95.5	0	0	30	7:00:00	7	2	7:00:00	7	16	6.86	2	1	3	0	0	0	4	1	0	0	0	0	0	1	13202.37407	2	154
110625	78	5	70	4	female	3	5	1	3	36.6	4	111.1	0	0	600	22:30:00	22.5	17.5	7:00:00	7	16	8.5	4	1	0	0	0	1	2	1	1	0	1	0	0	0	48829.95323	2	161
110626	33	1	50	2	female	1	3	1	3	35.7	4	105.6	630	45	90	21:25:43	21.43	16.43	5:42:51	5.71	14.71	8.29	4	1	0	0	0	2	3	1	0	0	0	0	0	0	11114.56916	2	168
110627	31	1	50	2	male	2	5	3	3	28.1	3	91.6	3000	0	240	23:00:00	23	18	6:17:09	6.29	15.29	7.29	3	0	1	0	0	2	3	1	0	0	0	0	0	0	11793.61858	2	156
110628	63	4	50~70	3	female	3	5	1	3	24.6	2	92.3	0	125	480	0:05:43	0.1	19.1	9:00:00	9	18	8.86	4	1	1	2	1	2	7	2	0	0	0	0	0	0	101008.3942	2	172
110629	80	6	70	4	female	3	3	1	2	25.6	3	86.5	0	0	600	23:30:00	23.5	18.5	7:08:34	7.14	16.14	7.64	3	0	3	2	1	2	8	2	0	0	0	0	1	0	12680.74746	2	163
110631	55	3	50~70	3	female	3	5	1	2	28.2	3	100.8	0	0	300	22:17:09	22.29	17.29	5:47:09	5.79	14.79	7.5	3	0	2	0	0	1	3	1	0	0	0	0	0	0	179913.3391	2	153
110638	60	4	50~70	3	male	1	1	2	2	56.3	4		0	10	180	20:00:00	20	15	4:00:00	4	13	8	4	0	1	0	0	0	1	1	0	0	0	0	0	1	14038.3978	2	162
110639	52	3	50~70	3	male	3	5	2	3	32.6	4	107.8	0	45	1020	16:59:17	16.99	11.99	6:55:43	6.93	15.93	7.14	3	0	1	0	1	2	4	1	0	0	0	0	0	0	96750.65376	2	171
110640	59	3	50~70	3	female	3	3	2	2	32.2	4	118.5	0	15	720	22:00:00	22	17	5:00:00	5	14	7	3	0	2	0	1	3	6	2	0	0	0	0	1	0	35476.78855	2	155
110645	43	2	50	2	female	4	4	3	3	41.5	4	119.2	1200	0	240	0:34:17	0.57	19.57	6:40:43	6.68	15.68	6.29	2	1	1	1	0	1	4	1	0	0	0	0	0	0	14630.68773	2	172
110650	22	1	50	1	male	4	2	2	2	19.3	2	70.7	90	480	480	0:00:00	0	19	6:55:43	6.93	15.93	6.93	2	1	1	0	1	0	3	1	0	0	0	0	0		13109.44311	1	170
110651	63	4	50~70	3	male	4	4	3	3	26.1	3	97.5	0	0	180	16:25:43	16.43	11.43	5:00:00	5	14	5.71	1	1	0	0	0	0	1	1	0	0	0	0	0	1	12816.20073	1	166
110653	38	1	50	2	male	4	2	3	3	20.3	2		750	300	240	1:34:17	1.57	20.57	10:17:09	10.29	19.29	8.71	4	1	0	2	0	1	4	1	0	0	0	0	0	0	16025.95993	2	160
110655	39	1	50	2	male	3	4	1	2	41.3	4	136.5	750	240	720	0:17:09	0.29	19.29	7:17:09	7.29	16.29	7	3	0	0	0	1	3	4	1	0	0	0	0	1	0	23332.27285	2	151
110657	28	1	50	1	male	4	2	3		22.8	2		1680	0	720	15:00:00	15	10	5:17:09	5.29	14.29	7.43	3	0	1	0	0	1	2	1	0	0	0	0	0	0	19432.43137	1	168
110658	61	4	50~70	3	female	4	5	2		29.1	3	92.2	0	90	600	22:17:09	22.29	17.29	5:51:26	5.86	14.86	7.57	3	0	0	0	0	3	3	1	0	0	0	0	1	0	11998.80292	1	166
110661	47	2	50	2	male	3	4	1	1	52.3	4	155.5	45	0	480	21:38:34	21.64	16.64	6:17:09	6.29	15.29	8.64	4	1	0	0	1	1	3	1	0	0	0	0	1	1	30005.06457	2	159
110663	59	3	50~70	3	male	3	2	3	2	29.9	3	103.4	0	0	480	1:00:00	1	20	4:30:00	4.5	13.5	3.5	1	1	1	0	1	2	5	2	1	0	0	0	1	1	27755.0025	1	149
110664	48	2	50	2	male	6	5	1		28.4	3		0	175	600	22:38:34	22.64	17.64	6:55:43	6.93	15.93	8.29	4	1	2	0	0	1	4	1	0	0	0	0	0		12710.43022	1	169
110665	58	3	50~70	3	female	2	2	1	3	35.8	4	101.8	1050	0	120	22:25:43	22.43	17.43	6:47:09	6.79	15.79	8.36	4	1	3	0	0	0	4	1	0	0	0	0	0	0	11727.95441	1	156
110669	30	1	50	2	male	4	3	3	3	36.3	4	113.5	3000	0	240	1:17:09	1.29	20.29	8:00:00	8	17	6.71	2	1	0	0	0	2	3	1	0	0	0	0	0	0	29656.86447	1	160
110673	69	4	50~70	3	male	4	3	2	3	38.1	4	125.8	360	180	240	22:30:00	22.5	17.5	2:00:00	2	11	3.5	1	1	2	0	1	3	7	2	0	0	0	0	1	0	5377.689445	1	168
110674	44	2	50	2	male	7	2	2	2	35.4	4	128.1	0	90	720	22:30:00	22.5	17.5	3:30:00	3.5	12.5	5	1	1	0	0	0	3	4	1	1	1	0	1	1	1	10913.51929	2	161
110675	80	6	70	4	female	3	3	1	3	28.3	3	99.2	0	0	480	22:00:00	22	17	8:34:17	8.57	17.57	10.57	5	1	3	1	1	4	10	3	0	0	0	0	1	0	46812.06738	2	157
110678	36	1	50	2	male	3	4	3	3	19.3	2	79.6	2100	150	60	0:34:17	0.57	19.57	6:17:09	6.29	15.29	5.71	1	1	2	0	0	1	4	1	0	0	0	0	0	0	38488.32697	1	156
110681	28	1	50	1	male	3	4	3	3	20.6	2	83.4	2250	90	180	16:42:51	16.71	11.71	5:30:00	5.5	14.5	5.93	1	1	1	0	0	1	3	1	0	0	0	0	0	0	21434.03819	2	156
110682	54	3	50~70	3	male	4	4	1	3	25.8	3	96.6	0	0	180	0:17:09	0.29	19.29	7:00:00	7	16	6.71	2	1	0	0	0	0	1	1	0	0	0	0	1	0	4112.470226	1	152
110683	56	3	50~70	3	male	3	5	1					0	0	45	1:00:00	1	20	9:00:00	9	18	8	4	0	0	0	0	2	2	1	0	0	0	0	0		40127.84179	2	149
110684	23	1	50	1	female	4	4	2	3	23.6	2	80.9	120	170	300	16:42:51	16.71	11.71	9:00:00	9	18	9.43	5	1	1	0	1	2	5	2	0	0	0	0	0	0	36680.09621	1	172
110686	38	1	50	2	male	4	3	1	3	22.2	2	79.8	1440	510	300	21:34:17	21.57	16.57	8:00:00	8	17	10.43	5	1	0	0	0	1	2	1	0	0	0	0	0	0	10253.69287	1	171
110687	61	4	50~70	3	male	4	5	1	2	39.5	4	132.9	0	105	540	23:30:00	23.5	18.5	7:00:00	7	16	7.5	3	0	2	1	0	2	5	2	0	0	0	0	1	0	9873.071341	1	164
110688	34	1	50	2	female	6	4	1	3	18.7	2	67.1	570	0	120	7:25:43	7.43	2.43	8:01:26	8.02	17.02	7.57	3	0	1	0	0	2	3	1	0	0	0	0	0	0	11663.5596	1	162
110690	52	3	50~70	3	male	4	5	3	3	23.5	2	96.1	0	540	480	16:25:43	16.43	11.43	4:34:17	4.57	13.57	5.29	1	1	1	0	1	2	5	2	0	0	0	0	1	0	8972.021737	1	152
110691	68	4	50~70	3	female	3	5	3					600	0	420	22:20:00	22.33	17.33	6:38:34	6.64	15.64	8.36	4	1	0	0	0	1	2	1	0	1	0	0	0		0	3	156
110692	27	1	50	1	male	7	3	3	3	18.9	2	70.2	1800	0	300	3:34:17	3.57	22.57	9:51:26	9.86	18.86	6.29	2	1	3	1	0	3	8	2	0	0	0	0	0	0	38877.99925	1	160
110698	67	4	50~70	3	female	4	5	1	2	30.2	4	109.6	0	0	420	1:00:00	1	20	4:00:00	4	13	3	1	1	0	0	1	3	5	2	1	0	1	1	1	1	11306.27993	1	169
110699	56	3	50~70	3	female	4	4	1	3	39.9	4	119.7	840	60	300	2:08:34	2.14	21.14	8:08:34	8.14	17.14	6	2	1	2	0	1	2	6	2	0	0	0	0	1	1	8157.115512	1	171
110700	68	4	50~70	3	male	4	4	1	2	28.7	3	108.1	4590	0	120	21:00:00	21	16	5:00:00	5	14	8	4	0	1	0	0	3	4	1	0	0	0	0	0	1	3236.138647	1	150
110702	39	1	50	2	male	4	4	1		31	4	108.9	0	90	480	22:42:51	22.71	17.71	5:00:00	5	14	6.29	2	1	3	0	0	1	5	2	0	0	0	0	1	0	17466.31845	2	153
110703	78	5	70	4	male	4	1	2	3	25.5	3	95.4	0	30	180	20:00:00	20	15	6:00:00	6	15	10	5	1	1	0	0	2	4	1	0	0	0	0	1	1	5267.945929	1	168
110704	63	4	50~70	3	male	4	5	3	2	24.1	2	99.2	0	0	180	22:00:00	22	17	8:00:00	8	17	10	5	1	1	0	1	2	5	2	0	0	0	0	0	0	7733.656223	1	171
110705	40	2	50	2	male	6	5	2	3	23.5	2	94.3	0	270	600	16:47:09	16.79	11.79	6:55:43	6.93	15.93	7.29	3	0	1	0	0	0	1	1	0	0	0	0	0	0	10568.92919	3	156
110706	51	3	50~70	3	male	2	3	3	3	27.3	3	95	240	0	240	1:30:00	1.5	20.5	10:00:00	10	19	8.5	4	1	1	0	0	2	4	1	0	0	0	0	0	0	32895.26924	1	165
110708	69	4	50~70	3	male	1	1						240	30	180	6:34:17	6.57	1.57	4:00:00	4	13	4.29	1	1	3	0	0	4	8	2	0	0	0	0	0		0	2	150
110709	70	5	70	4	male	3	3	2	2	34.3	4	113	0	0	360	22:30:00	22.5	17.5	7:12:51	7.21	16.21	8.71	4	1	2	1	1	3	8	2	0	1	0	0	0	0	25316.09468	1	150
110710	69	4	50~70	3	male	4	4	1	3	26.7	3	98.5	0	0	480	22:38:34	22.64	17.64	8:38:34	8.64	17.64	10	5	1	1	0	0	2	4	1	0	0	0	0	1	1	3888.524931	2	171
110711	40	2	50	2	female	1	4	1	2	32.7	4	101.8	0	0	600	16:25:43	16.43	11.43	5:08:34	5.14	14.14	5.86	1	1	3	3	0	2	9	3	0	0	0	0	0	0	14264.75853	1	170
110712	59	3	50~70	3	female	1	5	1	1	25.9	3	85.7	0	0	240	22:30:00	22.5	17.5	5:55:43	5.93	14.93	7.43	3	0	0	0	0	0	0	1	0	0	0	0	0	0	14961.50814	2	165
110713	26	1	50	1	female	6	5	1	3	22.3	2	80.1	0	30	360	22:00:00	22	17	6:38:34	6.64	15.64	8.64	4	1	0	0	0	0	1	1	0	0	0	0	0	0	24774.84153	1	169
110714	67	4	50~70	3	female	6	2	1		27	3	96.3	0	0	180	23:00:00	23	18	5:17:09	5.29	14.29	6.29	2	1	1	0	1	0	3	1	0	0	0	0	1	0	29358.39363	1	159
110715	55	3	50~70	3	male	6	5	1	3	22.5	2	78	200	630	120	16:04:17	16.07	11.07	5:08:34	5.14	14.14	6.21	2	1	2	0	0	0	3	1	0	0	0	0	0	0	6069.84143	1	170
110716	55	3	50~70	3	female	6	5	1	1	28.3	3	100.2	0	0	300	22:00:00	22	17	4:00:00	4	13	6	2	1	1	1	0	2	5	2	0	0	0	0	0	1	9529.94791	1	161
110717	61	4	50~70	3	female	4	4	3	3	18.8	2	69.6	0	0	720	0:17:09	0.29	19.29	7:00:00	7	16	6.71	2	1	2	0	0	2	5	2	0	0	0	0	0	0	5050.75021	1	168
110718	32	1	50	2	male	4	4	1	3	45	4	132.6	0	90	840	3:00:00	3	22	12:51:26	12.86	21.86	9.86	5	1	2	0	0	2	5	2	0	0	0	0	1	0	7792.275168	2	170
110721	80	6	70	4	female	6	1	1	1	23.2	2		0	0	300	2:00:00	2	21	7:00:00	7	16	5	1	1	3	2	0	4	10	3	1	0	0	0	1	0	13286.88265	1	160
110722	25	1	50	1	male	1	3	1	3	47.6	4	127.3	1800	720	180	22:00:00	22	17	6:00:00	6	15	8	4	0	3	3	0	3	9	3	0	0	0	0	0	0	66034.80272	2	162
110723	73	5	70	4	male	7	5	3	3	24.5	2	93.6	30	210	240	22:00:00	22	17	3:00:00	3	12	5	1	1	3	0	1	1	6	2	0	0	0	0	1	0	8714.553536	2	161
110724	36	1	50	2	female	6	5	1	1	25.2	3		0	0	360	16:25:43	16.43	11.43	6:34:17	6.57	15.57	7.29	3	0	0	0	0	0	0	1	0	0	0	0	0	0	16023.06684	1	164
110726	62	4	50~70	3	male	4	3	3	3	25.4	3	97.6	4560	0	180	22:17:09	22.29	17.29	5:30:00	5.5	14.5	7.21	3	0	3	0	1	0	4	1	0	1	0	0	1	1	5107.228342	2	170
110728	72	5	70	4	male	3	5	1	2	28.4	3	108	240	285	300	22:00:00	22	17	5:00:00	5	14	7	3	0	1	0	0	2	3	1	0	0	0	0	1	0	36662.01424	2	163
110729	38	1	50	2	male	3	5	2					0	405	480	16:04:17	16.07	11.07	5:34:17	5.57	14.57	6.64	2	1	2	0	0	1	4	1	0	0	0	0	0		0	2	172
110730	29	1	50	1	female	3	5	1	3	22.2	2	74.6	120	67.5	600	16:42:51	16.71	11.71	8:17:09	8.29	17.29	8.71	4	1	1	0	0	3	5	2	0	0	0	0	0	0	38299.54848	2	171
110736	49	2	50	2	female	1	1	3	2	31	4	98	0	0	180	0:00:00	0	19	8:08:34	8.14	17.14	8.14	4	1	3	0	0	4	8	2	0	0	0	0	0	0	9311.173808	1	152
110737	77	5	70	4	male	3	5	2	3	38.3	4	130.5	0	0	960	1:30:00	1.5	20.5	6:30:00	6.5	15.5	5	1	1	0	0	1	4	6	2	1	1	0	1	1	1	23622.9897	2	167
110738	60	4	50~70	3	female	3	2	2					180	0	480	1:00:00	1	20	12:00:00	12	21	11	5	1	1	1	0	3	6	2	0	0	0	0	1	1	0	2	150
110739	40	2	50	2	female	3	4	3	2	26.3	3	88.9	0	0	360	23:00:00	23	18	7:47:09	7.79	16.79	8.79	4	1	1	0	0	3	5	2	0	0	0	0	0	0	11761.93589	2	167
110742	55	3	50~70	3	male	6	5	1	3	22.6	2	76.4	480	315	120	21:00:00	21	16	7:30:00	7.5	16.5	10.5	5	1	1	2	0	0	4	1	0	0	0	0	0	0	4073.812686	2	155
110744	80	6	70	4	male	3	5	2	3	25.8	3	100.1	0	0	480	22:30:00	22.5	17.5	8:00:00	8	17	9.5	5	1	1	0	0	0	2	1	1	1	0	0	1	0	6715.6106	2	150
110747	80	6	70	4	male	3	4	2	2	34.4	4	124.4	120	10	360	7:00:00	7	2	6:00:00	6	15	5.86	1	1	1	0	1	0	3	1	0	0	0	0	1	0	11879.71673	2	159
110748	24	1	50	1	female	4	4	1	3	20.3	2	71.2	2100	0	600	15:42:51	15.71	10.71	5:51:26	5.86	14.86	7.29	3	0	3	0	0	3	6	2	0	0	0	0	0	0	7141.022995	3	156
110749	80	6	70	4	female	4	3	2	2	23.8	2	88.5	240	0	120	1:00:00	1	20	10:00:00	10	19	9	5	1	2	1	0	1	5	2	0	0	0	0	1	0	14770.30883	1	158
110750	52	3	50~70	3	male	2	1	1	2	31.5	4	102.4	420	40	30	22:00:00	22	17	4:08:34	4.14	13.14	6.14	2	1	3	0	1	2	7	2	0	0	0	0	1	0	7118.950199	2	156
110752	28	1	50	1	male	3	4	1	3	31.6	4	102.5	70	60	360	20:42:51	20.71	15.71	4:51:26	4.86	13.86	8.14	4	1	2	0	0	2	5	2	0	0	0	0	0	0	91032.37324	2	161
110753	36	1	50	2	male	2	3	1	3	29.4	3	92.7	1350	240	60	2:08:34	2.14	21.14	7:38:34	7.64	16.64	5.5	1	1	2	0	0	2	5	2	0	0	0	0	0	0	27863.83955	1	167
110757	45	2	50	2	male	3	4	3	3	58	4	155.1	180	0	240	4:25:43	4.43	23.43	9:51:26	9.86	18.86	5.43	1	1	3	3	1	4	12	3	0	0	0	0	0	0	8893.208924	1	167
110759	54	3	50~70	3	male	4	3	1	1	37.9	4	121.9	20	10	900	22:00:00	22	17	6:17:09	6.29	15.29	8.29	4	1	1	1	1	0	4	1	0	0	0	0	1	0	20772.3321	2	172
110760	28	1	50	1	male	1	3	2	3	31.3	4	104.7	540	720	180	22:25:43	22.43	17.43	6:49:17	6.82	15.82	8.57	4	1	1	0	0	2	4	1	0	0	0	0	0	0	16597.68813	2	168
110762	66	4	50~70	3	male	3	3	1	3	41.1	4	131.8	0	0	600	2:00:00	2	21	6:00:00	6	15	4	1	1	3	0	1	3	8	2	0	0	0	0	0	1	28051.84105	2	151
110763	71	5	70	4	male	3	5	1	3	36.9	4	122	0	90	300	16:25:43	16.43	11.43	8:17:09	8.29	17.29	9	5	1	0	1	1	1	4	1	0	0	0	0	1	0	5577.796375	2	164
110765	59	3	50~70	3	female	4	3	1	2	31	4	104.6	0	30	180	22:08:34	22.14	17.14	7:25:43	7.43	16.43	9.29	5	1	0	0	0	2	3	1	0	0	0	0	0	0	10898.44776	2	154
110766	20	1	50	1	female	1	3	1	2	32.6	4	105.7	300	495	240	0:34:17	0.57	19.57	9:51:26	9.86	18.86	9.29	5	1	0	0	1	3	5	2	0	0	0	0	0	0	55250.28712	1	155
110770	67	4	50~70	3	male	6	1	2	3	24.1	2	85.2	135	70	180	23:00:00	23	18	7:00:00	7	16	8	4	0	3	3	1	4	11	3	0	0	0	0	1	0	19455.40896	1	169
110771	34	1	50	2	female	4	5	1	3	30.8	4	91.3	900	90	240	7:04:17	7.07	2.07	5:45:00	5.75	14.75	5.71	1	1	1	0	0	4	6	2	0	0	0	0	0	0	15463.9622	1	153
110775	71	5	70	4	male	2	3	2	3	33.4	4	113.8	300	10	180	21:00:00	21	16	4:00:00	4	13	7	3	0	3	2	1	4	10	3	0	0	0	0	0	1	35283.73619	2	157
110776	62	4	50~70	3	female	6	5	1		23.8	2	86.2	0	0	120	0:17:09	0.29	19.29	9:55:43	9.93	18.93	9.64	5	1	0	0	0	2	3	1	0	0	0	0	1	1	6461.17212	2	167
110777	69	4	50~70	3	female	4	5	1	2	30.4	4	98	30	0	240	0:00:00	0	19	8:00:00	8	17	8	4	0	2	0	0	1	3	1	1	0	0	0	1	0	10196.04277	2	172
110778	80	6	70	4	male	3	4	2	2	36.9	4	127.5	0	180	240	0:00:00	0	19	7:42:51	7.71	16.71	7.71	3	0	0	0	0	1	1	1	0	0	0	1	0	1	39233.78789	2	157
110779	70	5	70	4	female	3	5	1	1	24.3	2	90.1	0	30	240	21:30:00	21.5	16.5	5:00:00	5	14	7.5	3	0	3	0	0	2	5	2	0	0	0	0	0	0	29750.67027	2	168
110781	62	4	50~70	3	male	3	5	1	3	35.3	4	111.5	0	150	480	23:00:00	23	18	6:38:34	6.64	15.64	7.64	3	0	1	0	1	2	4	1	0	0	0	0	1	0	78211.57294	2	158
110784	32	1	50	2	female	4	4	1	3	25.3	3	78	0	405	300	15:42:51	15.71	10.71	6:17:09	6.29	15.29	7.71	3	0	1	0	1	2	4	1	0	0	0	0	0	0	11800.76087	1	152
110785	26	1	50	1	male	6	4	1		42.3	4		0	0	780	2:17:09	2.29	21.29	10:00:00	10	19	7.71	3	0	1	0	0	0	1	1	0	0	0	0	0	0	29036.20175	1	154
110789	36	1	50	2	female	1	2	1	3	32.9	4	104.9	0	0	180	20:00:00	20	15	6:38:34	6.64	15.64	10.64	5	1	0	0	0	4	5	2	0	0	0	0	0	0	14329.72774	2	170
110792	44	2	50	2	female	6	5	1	3	19.4	2	74	0	0	480	1:00:00	1	20	9:17:09	9.29	18.29	8.29	4	1	0	0	1	2	4	1	0	0	0	0	0	0	7706.643587	2	169
110794	58	3	50~70	3	female	2	1	1		44.6	4	120.6	0	0	240	16:00:00	16	11	5:42:51	5.71	14.71	6.86	2	1	3	0	0	4	8	2	0	0	0	0	1	1	6594.1919	2	164
110795	47	2	50	2	female	4	4	3	2	38.5	4	111.5	0	0	180	14:51:26	14.86	9.86	7:34:17	7.57	16.57	9.86	5	1	2	0	0	3	6	2	0	0	0	0	1	0	4970.151147	1	167
110796	50	3	50~70	3	female	1	4	1	1	33.1	4	100.6	450	225	120	23:00:00	23	18	6:17:09	6.29	15.29	7.29	3	0	3	3	0	2	8	2	0	0	0	0	0	0	15773.1402	1	155
110798	25	1	50	1	male	7	5	1	1	23.1	2	87.2	0	450	480	0:34:17	0.57	19.57	6:17:09	6.29	15.29	5.71	1	1	0	0	0	3	4	1	0	0	0	0	0	0	17118.65858	2	172
110799	61	4	50~70	3	male	7	3	2					900	0	180	23:15:43	23.26	18.26	6:00:00	6	15	6.93	2	1	2	0	0	1	4	1	0	0	0	0	0		0	1	168
110800	22	1	50	1	male	3	3	2	3	25.3	3	90.2	0	0	300	1:00:00	1	20	9:30:00	9.5	18.5	8.5	4	1	0	0	0	3	4	1	0	0	0	0	0	0	22939.46149	2	151
110804	80	6	70	4	female	3	3	1	3	24.6	2	87	0	0	120	22:00:00	22	17	3:00:00	3	12	5	1	1	2	0	1	1	5	2	0	0	0	0	1	0	18982.7626	2	167
110805	64	4	50~70	3	female	1	2	1	1	27.8	3	98	840	0	120	2:00:00	2	21	8:17:09	8.29	17.29	6.29	2	1	3	3	0	2	9	3	1	0	1	1	0	0	5300.672285	1	155
110806	53	3	50~70	3	female	3	1	2	2	37.6	4	116	0	0	480	22:17:09	22.29	17.29	7:34:17	7.57	16.57	9.29	5	1	3	2	0	2	8	2	0	0	0	0	0	0	44283.27573	2	157
110807	77	5	70	4	female	7	4	1	3				720	300	420	20:00:00	20	15	5:08:34	5.14	14.14	9.14	5	1	2	0	0	1	4	1	0	0	0	1	1	0	8316.856984	2	152
110809	80	6	70	4	male	3	5	2					0	0	720	22:00:00	22	17	6:00:00	6	15	8	4	0	2	0	1	2	5	2	0	0	0	0	0	0	23413.91235	2	161
110810	70	5	70	4	male	4	3	2	2	35.6	4	132.3	0	0	240	22:00:00	22	17	6:00:00	6	15	8	4	0	0	0	1	1	2	1	1	0	0	0	1	1	8314.811187	1	163
110811	45	2	50	2	female	2	4	1	1	27.2	3	89.8	0	75	120	23:08:34	23.14	18.14	7:04:17	7.07	16.07	7.93	3	0	0	0	0	0	0	1	0	0	0	0	0	0	29964.92476	1	154
110813	66	4	50~70	3	male	4	4	2	2	34.7	4	116	0	0	180	0:00:00	0	19	8:00:00	8	17	8	4	0	0	0	0	1	1	1	0	0	1	1	1	0	3721.559444	2	151
110814	21	1	50	1	male	3	3	1	1	42.5	4	130.5	10	0	300	0:00:00	0	19	9:00:00	9	18	9	5	1	3	0	0	4	8	2	0	0	0	0	0	0	111930.5424	1	157
110816	29	1	50	1	female	4	3	3		30.7	4	103.7	1200	0	60	1:25:43	1.43	20.43	7:08:34	7.14	16.14	5.71	1	1	0	0	0	2	3	1	0	0	0	0	0	0	15380.13486	2	171
110819	35	1	50	2	female	1	3	1	3	27.1	3	87.6	0	360	180	16:25:43	16.43	11.43	6:55:43	6.93	15.93	7.64	3	0	0	0	0	2	2	1	0	0	0	0	0	0	47483.83597	1	159
110820	63	4	50~70	3	male	1	3	2	2	34.3	4	115.9	0	0	180	23:21:26	23.36	18.36	7:00:00	7	16	7.64	3	0	3	3	1	2	9	3	0	0	0	1	1	1	6384.967481	2	155
110821	79	5	70	4	female	3	4	2	3	31.9	4	108.7	180	30	420	21:17:09	21.29	16.29	5:00:00	5	14	7.71	3	0	1	1	1	1	4	1	1	0	0	1	0	1	32169.00286	2	162
110824	37	1	50	2	female	4	2	2	3	32.7	4	99.1	0	0	240	21:34:17	21.57	16.57	8:25:43	8.43	17.43	10.86	5	1	0	0	0	3	4	1	0	0	0	0	0	0	8512.959658	2	166
110830	33	1	50	2	male	4	4	1	3	26.9	3	82.7	1290	720	180	6:34:17	6.57	1.57	10:55:43	10.93	19.93	4.36	1	1	2	0	0	2	5	2	0	0	0	0	0	0	7508.911514	1	158
110831	67	4	50~70	3	male	4	4	2		26.1	3		0	0	300	23:00:00	23	18	5:00:00	5	14	6	2	1	3	0	1	0	5	2	0	0	0	0	1		6445.261686	2	153
110833	68	4	50~70	3	female	3	4	2	3	25.7	3	87.8	0	60	420	21:30:00	21.5	16.5	5:30:00	5.5	14.5	8	4	0	2	0	1	2	5	2	0	0	0	0	0	0	71280.78863	2	165
110834	72	5	70	4	male	3	3	2	3	49.7	4	124	0	0	900	0:30:00	0.5	19.5	7:00:00	7	16	6.5	2	1	1	0	0	2	4	1	1	0	1	1	1	1	13417.48124	1	157
110835	50	3	50~70	3	female	4	2	1	3	34.2	4	110.4	240	0	180	21:55:43	21.93	16.93	5:30:00	5.5	14.5	7.57	3	0	1	0	0	1	2	1	0	0	0	0	0	0	6578.882216	1	170
110836	45	2	50	2	male	4	5	1	2	41.9	4	141	0	0	720	0:00:00	0	19	5:34:17	5.57	14.57	5.57	1	1	3	0	1	3	8	2	0	0	0	0	1	1	12717.27989	2	154
110837	20	1	50	1	male	6	4	1	3	31.3	4	103.3	0	360	720	0:51:26	0.86	19.86	9:08:34	9.14	18.14	8.29	4	1	3	0	0	3	7	2	0	0	0	0	0		24075.10343	1	154
110841	54	3	50~70	3	male	3	5	2	2	44.4	4	156.5	0	135	960	23:30:00	23.5	18.5	7:34:17	7.57	16.57	8.07	4	1	3	0	0	2	6	2	0	0	0	0	0	0	62311.49009	1	171
110842	51	3	50~70	3	male	6	5	1	2	21.4	2	80	187.5	187.5	540	22:00:00	22	17	6:00:00	6	15	8	4	0	1	0	0	0	1	1	0	0	0	0	0	0	8616.408465	1	164
110851	26	1	50	1	female	3	3	3	3	18	1	65.3	1140	180	300	0:00:00	0	19	8:25:43	8.43	17.43	8.43	4	1	0	0	0	0	1	1	0	0	0	0	0	0	65534.08754	2	160
110852	61	4	50~70	3	male	4	2	2	3	33.1	4	112.3	120	15	180	15:42:51	15.71	10.71	6:25:43	6.43	15.43	7.86	3	0	3	3	1	3	10	3	0	0	0	1	1	1	3307.47026	1	150
110853	42	2	50	2	male	2	2	1	3	26.7	3	92.5	2880	10	300	22:17:09	22.29	17.29	6:34:17	6.57	15.57	8.29	4	1	1	1	0	1	4	1	0	0	0	0	1	0	12720.22275	2	156
110854	38	1	50	2	male	7	4	3	3	23.2	2	80.5	0	0	240	22:17:09	22.29	17.29	5:17:09	5.29	14.29	7	3	0	2	1	0	1	4	1	0	0	0	0	0	1	23933.43451	1	160
110857	40	2	50	2	male	6	5	1	3	27.4	3	95	120	15	420	23:08:34	23.14	18.14	6:34:17	6.57	15.57	7.43	3	0	1	0	0	0	1	1	0	0	0	0	0	0	8097.173204	2	171
110859	65	4	50~70	3	male	4	4	2	2	39.4	4	126.4	0	300	480	22:17:09	22.29	17.29	4:00:00	4	13	5.71	1	1	0	0	0	3	4	1	0	0	0	0	0	0	5490.367106	1	163
110860	20	1	50	1	female	2	3	1	3	19.5	2	76.4	0	60	360	0:34:17	0.57	19.57	11:17:09	11.29	20.29	10.71	5	1	0	0	1	2	4	1	0	0	0	0	0	0	58046.70394	2	149
110861	67	4	50~70	3	female	1	1	1	1	25	3	85.5	1560	60	60	15:51:26	15.86	10.86	6:17:09	6.29	15.29	7.57	3	0	2	0	0	0	2	1	0	0	0	0	1	0	8903.976298	2	161
110865	24	1	50	1	male	3	4	3	3	25.5	3	90.1	1500	0	360	0:34:17	0.57	19.57	8:47:09	8.79	17.79	8.21	4	1	3	0	0	2	6	2	0	0	0	0	0	0	27684.15217	1	158
110866	80	6	70	4	female	4	4	2	2	27.7	3	97	60	0	240	23:21:26	23.36	18.36	10:00:00	10	19	10.64	5	1	0	0	0	0	1	1	0	0	0	0	0	0	12168.36186	2	154
110867	80	6	70	4	male	3	3	2	2	23.6	2	97.1	0	0	240	21:30:00	21.5	16.5	5:00:00	5	14	7.5	3	0	2	2	0	2	6	2	0	0	0	0	0	0	12887.90949	2	158
110868	40	2	50	2	male	4	3	1	3	37.5	4	115.9	1260	15	600	15:00:00	15	10	4:25:43	4.43	13.43	6.57	2	1	2	1	1	2	7	2	0	0	0	0	1	0	6985.774243	1	150
110870	78	5	70	4	male	1	2	1	2	27.4	3	99.1	40	0	360	2:08:34	2.14	21.14	11:00:00	11	20	8.86	4	1	1	0	0	1	3	1	0	1	1	1	1	1	9404.667212	1	170
110872	51	3	50~70	3	female	6	1	1	1	23.7	2	85.7	0	0	120	21:17:09	21.29	16.29	4:08:34	4.14	13.14	6.86	2	1	1	0	0	0	2	1	0	0	0	0	0	0	9063.274052	2	149
110875	63	4	50~70	3	male	3	3	1	3	25.2	3	97.1	0	60	300	16:25:43	16.43	11.43	6:17:09	6.29	15.29	7	3	0	0	0	0	0	0	1	0	0	0	1	1	0	105366.5274	1	165
110879	50	3	50~70	3	male	4	3	3	2	25.6	3	98.8	0	0	300	2:00:00	2	21	9:42:51	9.71	18.71	7.71	3	0	3	0	0	2	5	2	0	0	0	0	1		9661.766543	1	167
110881	29	1	50	1	female	3	2	3	2	29.1	3	97.2	120	0	240	16:25:43	16.43	11.43	6:06:26	6.11	15.11	7	3	0	1	0	0	3	4	1	0	0	0	0	0	0	21596.4331	2	156
110882	70	5	70	4	male	4	3	3		25.1	3	90.9	0	0	780	23:00:00	23	18	3:00:00	3	12	4	1	1	2	0	0	4	7	2	0	1	0	0	1	1	3994.716891	1	150
110884	79	5	70	4	male	3	4	2	3	23.7	2	94.1	0	0	600	22:00:00	22	17	3:00:00	3	12	5	1	1	0	0	0	0	1	1	0	0	0	1	1	0	28644.46127	2	168
110886	64	4	50~70	3	male	3	3	1	3	32	4	110.4	2520	0	240	22:47:09	22.79	17.79	5:17:09	5.29	14.29	6.5	2	1	3	0	0	2	6	2	0	0	0	0	0	0	18509.94592	2	163
110887	20	1	50	1	female	3	4	1	3	18.8	2	72.2	90	0	480	15:42:51	15.71	10.71	7:17:09	7.29	16.29	8.71	4	1	0	0	0	3	4	1	0	0	0	0	0	0	53449.65828	2	158
110888	68	4	50~70	3	female	4	3	2	3	35.2	4	118	300	90	120	22:17:09	22.29	17.29	7:12:51	7.21	16.21	8.93	4	1	2	0	0	1	4	1	0	0	0	0	1	1	6018.392291	1	152
110889	71	5	70	4	female	4	2	1	2	29.8	3	110.7	105	0	270	23:00:00	23	18	10:38:34	10.64	19.64	11.64	5	1	3	0	0	2	6	2	0	0	0	0	1	1	10730.46448	1	158
110890	41	2	50	2	female	4	2	1	3	26.4	3	88.5	20	0	180	0:51:26	0.86	19.86	5:34:17	5.57	14.57	4.71	1	1	2	0	0	3	6	2	0	0	0	0	0	0	6298.165635	2	151
110891	71	5	70	4	female	3	5	1	3	30.8	4	95	375	105	360	23:00:00	23	18	8:00:00	8	17	9	5	1	2	1	0	2	6	2	0	0	0	0	1	0	62581.22164	2	161
110894	50	3	50~70	3	female	4	4	1	2	39.2	4	97.8	750	180	60	19:00:00	19	14	5:00:00	5	14	10	5	1	0	0	0	1	2	1	0	0	0	0	0	0	8443.384829	1	168
110897	50	3	50~70	3	male	6	5	2	3	27.4	3	101.4	0	420	600	22:47:09	22.79	17.79	5:47:09	5.79	14.79	7	3	0	2	0	0	0	2	1	0	0	0	0	0	0	12610.26073	1	169
110898	41	2	50	2	male	6	4	1	1	34.6	4	115.1	0	0	600	22:00:00	22	17	5:00:00	5	14	7	3	0	3	3	1	4	11	3	0	0	0	0	0	0	8537.716964	2	169
110900	62	4	50~70	3	female	2	1	2	3	37.9	4		0	0	240	22:00:00	22	17	8:30:00	8.5	17.5	10.5	5	1	3	0	0	3	7	2	0	0	0	0	1	1	11202.86217	1	165
110904	26	1	50	1	male	1	1	2	3	31.9	4	106.2	1200	0	240	22:00:00	22	17	5:51:26	5.86	14.86	7.86	3	0	1	0	0	1	2	1	0	0	0	0	0	0	20847.50811	1	155
110905	42	2	50	2	female	3	2	3	3	22.9	2	84.4	1800	0	240	16:25:43	16.43	11.43	5:34:17	5.57	14.57	6.29	2	1	0	0	0	3	4	1	0	0	0	0	0	0	30716.90473	2	156
110906	66	4	50~70	3	female	6	4	1	1	25.3	3	88.4	240	195	120	14:51:26	14.86	9.86	13:08:34	13.14	22.14	5.14	1	1	0	0	1	3	5	2	0	0	0	0	0	1	7701.83727	2	150
110908	31	1	50	2	male	7	3	2	3	27.1	3	89.6	0	1260	480	0:17:09	0.29	19.29	7:00:00	7	16	6.71	2	1	3	1	0	3	8	2	0	0	0	0	1	0	12008.40831	2	152
110909	61	4	50~70	3	female	4	3	1	3	30.9	4	100.3	0	0	600	23:30:00	23.5	18.5	5:38:34	5.64	14.64	6.14	2	1	0	0	0	1	2	1	0	0	0	0	1	0	11883.56321	2	153
110910	46	2	50	2	male	3	5	1	2	25.9	3	96.6	540	945	360	21:00:00	21	16	6:00:00	6	15	9	5	1	1	0	1	0	3	1	0	0	0	0	1	0	51465.89297	2	152
110911	62	4	50~70	3	female	4	5	2					0	67.5	480	23:00:00	23	18	5:34:17	5.57	14.57	6.57	2	1	3	3	0	1	8	2	0	0	0	0	1		0	1	168
110915	80	6	70	4	female	4	4	1	1	24.7	2	81.4	0	0	180	1:00:00	1	20	10:21:26	10.36	19.36	9.36	5	1	0	0	0	0	1	1	0	0	0	0	1	0	16268.58759	1	172
110916	33	1	50	2	female	1	1	3		23	2		0	0	60	23:00:00	23	18	6:34:17	6.57	15.57	7.57	3	0	0	0	0	0	0	1	0	0	0	0	0	0	22055.65809	2	161
110917	47	2	50	2	male	4	4	3		23.9	2	93	1800	75	120	21:00:00	21	16	4:00:00	4	13	7	3	0	2	0	0	4	6	2	0	0	0	0	0	0	13094.41344	1	151
110918	65	4	50~70	3	male	4	2	3	3	27.6	3	92.3	90	0	480	23:00:00	23	18	5:00:00	5	14	6	2	1	1	1	0	2	5	2	0	1	0	0	1	0	3948.510889	2	154
110920	67	4	50~70	3	female	1	1	1	3	35.6	4	100.9	180	0	20	23:00:00	23	18	5:00:00	5	14	6	2	1	1	0	1	0	3	1	0	0	0	0	1	1	3204.885238	2	164
110921	33	1	50	2	female	3	5	1		25.2	3	91.5	0	0	240	21:17:09	21.29	16.29	5:38:34	5.64	14.64	8.36	4	1	0	0	0	4	5	2	0	0	0	0	1	0	34017.9605	2	167
110924	64	4	50~70	3	male	4	1	3	3	23.7	2	82	0	0	480	23:00:00	23	18	6:00:00	6	15	7	3	0	0	0	0	2	2	1	0	0	0	0	1		2803.916302	1	167
110925	80	6	70	4	male	4	3	1	2	37.9	4		7.5	300	360	22:00:00	22	17	3:00:00	3	12	5	1	1	3	3	0	3	10	3	0	0	0	0	1	0	16847.31259	2	157
110932	38	1	50	2	male	2	3	1					480	0	120	22:17:09	22.29	17.29	6:17:09	6.29	15.29	8	4	0	2	1	1	1	5	2	0	0	0	0	0		0	2	165
110934	27	1	50	1	male	6	5	2	3	30.9	4	97.2	0	330	780	16:25:43	16.43	11.43	7:17:09	7.29	16.29	8	4	0	1	1	0	1	3	1	0	0	0	0	0	0	15511.08078	1	164
110935	61	4	50~70	3	male	2	2	2	3	37.5	4	118.3	750	0	60	20:34:17	20.57	15.57	4:34:17	4.57	13.57	8	4	0	3	2	1	2	8	2	0	0	0	0	1	0	13349.68811	2	160
110936	80	6	70	4	male	3	3	2	3	27.2	3	114.7	0	0	720	23:00:00	23	18	8:00:00	8	17	9	5	1	0	0	1	0	2	1	0	0	0	0	1	0	25217.39908	2	161
110939	31	1	50	2	female	2	4	3	3	18.9	2	66.4	420	150	180	17:00:00	17	12	7:51:26	7.86	16.86	8	4	0	0	0	0	3	3	1	0	0	0	0	0		17989.88661	1	162
110940	55	3	50~70	3	female	4	4	3	3	38.1	4	124.7	0	0	600	5:00:00	5	0	15:17:09	15.29	0.29	10.29	5	1	3	0	0	2	6	2	0	0	0	0	0	0	15235.90156	2	166
110942	68	4	50~70	3	female	4	4	3	3	25.3	3	95	0	0	480	0:00:00	0	19	6:30:00	6.5	15.5	6.5	2	1	1	0	0	2	4	1	0	0	0	0	1	0	6336.992139	1	161
110944	73	5	70	4	male	3	3	2	3	34	4	122.5	480	0	540	23:30:00	23.5	18.5	6:00:00	6	15	6.5	2	1	2	2	1	3	9	3	0	0	0	0	0	0	10885.90563	1	157
110946	33	1	50	2	female	1	4	1					180	22.5	240	21:57:51	21.96	16.96	6:38:34	6.64	15.64	8.86	4	1	1	0	0	2	4	1	0	0	0	0	0		0	2	159
110947	30	1	50	2	female	7	4	3	3	21.1	2	70.5	1800	0	180	22:42:51	22.71	17.71	6:55:43	6.93	15.93	8.21	4	1	1	0	0	2	4	1	0	0	0	0	0	0	16522.25447	1	151
110948	49	2	50	2	male	7	4	2					30	450	300	21:08:34	21.14	16.14	6:12:51	6.21	15.21	9.07	5	1	1	1	0	0	3	1	0	0	0	1	0		0	1	150
110949	26	1	50	1	female	6	5	1	3	25	3	82.5	0	0	600	16:25:43	16.43	11.43	6:17:09	6.29	15.29	7	3	0	1	0	0	1	2	1	0	0	0	0	0	0	17726.89745	1	169
110950	57	3	50~70	3	male	3	3	1	2	32.8	4	115.9	1740	0	240	21:17:09	21.29	16.29	5:00:00	5	14	7.71	3	0	3	3	1	2	9	3	0	0	0	0	0	0	15251.89927	2	168
110953	64	4	50~70	3	female	6	5	1	1	25.8	3	89.3	0	60	240	22:00:00	22	17	5:15:00	5.25	14.25	7.5	3	0	3	0	0	2	5	2	0	0	0	0	0	1	13510.70059	1	169
110954	24	1	50	1	female	4	5	1		19.7	2	70.1	3480	450	240	22:42:51	22.71	17.71	5:38:34	5.64	14.64	6.93	2	1	1	0	1	3	6	2	0	0	0	0	0	0	31051.47654	1	164
110956	76	5	70	4	female	3	2	1	2	40.2	4	114.7	0	0	360	0:00:00	0	19	7:25:43	7.43	16.43	7.43	3	0	3	3	1	3	10	3	0	0	0	1	1	1	19508.16055	2	156
110957	31	1	50	2	male	6	4	1	1	26.3	3	96.3	0	480	360	0:34:17	0.57	19.57	8:34:17	8.57	17.57	8	4	0	2	0	0	0	2	1	0	0	0	0	0	0	13963.16675	2	169
110958	51	3	50~70	3	male	4	3	3	3	18.1	1	72.5	0	90	180	16:25:43	16.43	11.43	6:38:34	6.64	15.64	7.36	3	0	0	0	0	0	0	1	0	1	0	0	1	0	5963.73904	1	150
110959	63	4	50~70	3	male	4	5	1	1	40.8	4	131.6	0	0	120	23:00:00	23	18	7:30:00	7.5	16.5	8.5	4	1	3	2	0	3	9	3	0	0	0	0	1	0	7755.238721	2	153
110960	80	6	70	4	male	3	1	2					120	0	240	21:00:00	21	16	6:00:00	6	15	9	5	1	3	0	0	0	4	1	0	0	0	0	0		0	2	150
110961	60	4	50~70	3	male	6	4	1	3	33	4	113.8	0	80	120	23:00:00	23	18	6:30:00	6.5	15.5	7.5	3	0	2	1	0	4	7	2	0	0	0	0	1	1	19804.85747	2	172
110964	40	2	50	2	male	6	3	2					420	0	120	20:00:00	20	15	7:34:17	7.57	16.57	11.57	5	1	2	2	0	2	7	2	0	0	0	0	0		0	2	155
110965	25	1	50	1	male	1	4	2					630	0	240	16:42:51	16.71	11.71	8:25:43	8.43	17.43	8.86	4	1	3	0	0	1	5	2	0	0	0	0	0		0	1	149
110966	29	1	50	1	female	3	5	1	3	25.2	3	83.7	60	180	660	16:55:43	16.93	11.93	8:15:00	8.25	17.25	8.64	4	1	0	0	0	2	3	1	0	0	0	0	0	0	40426.06702	2	171
110970	55	3	50~70	3	female	3	4	2					0	60	540	16:25:43	16.43	11.43	5:17:09	5.29	14.29	6	2	1	1	0	1	4	7	2	0	0	0	0	0		0	1	151
110971	68	4	50~70	3	male	2	4	2	3	35.1	4	121.4	80	285	180	0:30:00	0.5	19.5	6:30:00	6.5	15.5	6	2	1	2	0	1	2	6	2	0	0	0	0	1	0	9135.532503	1	165
110973	72	5	70	4	female	3	3	1	3	27.6	3	92.3	0	300	480	1:00:00	1	20	8:00:00	8	17	7	3	0	1	0	1	1	3	1	0	0	0	0	1	0	38840.88011	2	164
110975	58	3	50~70	3	female	6	4	1	3	28	3	100.4	0	0	240	22:00:00	22	17	4:08:34	4.14	13.14	6.14	2	1	1	1	0	2	5	2	0	0	0	0	1	1	9169.904802	1	161
110976	22	1	50	1	female	4	3	3		35.3	4	109.4	2310	150	180	21:17:09	21.29	16.29	5:55:43	5.93	14.93	8.64	4	1	3	0	0	2	6	2	0	0	0	0	0	0	16602.34399	1	170
110977	41	2	50	2	male	1	3	1	3	36.8	4	110.1	720	840	180	21:00:00	21	16	4:00:00	4	13	7	3	0	1	2	0	1	4	1	0	0	0	0	1	1	30456.91588	1	170
110984	44	2	50	2	female	3	5	1	3	30.3	4	104	0	37.5	360	21:34:17	21.57	16.57	6:08:34	6.14	15.14	8.57	4	1	3	0	1	2	7	2	0	0	0	0	1	0	133834.4065	1	158
110985	25	1	50	1	male	3	4	1	3	32.6	4	112.6	1980	0	360	15:21:26	15.36	10.36	5:00:00	5	14	6.79	2	1	0	0	0	3	4	1	0	0	0	0	0	0	182004.2187	2	157
110986	68	4	50~70	3	female	3	4	1	3	42.8	4	132.4	5	0	9999	0:00:00	0	19	5:00:00	5	14	5	1	1	3	3	1	2	10	3	0	0	1	1	1	0	67127.6734	2	166
110987	51	3	50~70	3	male	4	5	1	3	21.8	2	72.5	0	135	480	23:00:00	23	18	6:55:43	6.93	15.93	7.93	3	0	0	0	0	2	2	1	0	0	0	0	0	1	9404.347121	1	152
110991	66	4	50~70	3	male	3	5	1	3	32.3	4	117.1	0	720	360	21:00:00	21	16	5:30:00	5.5	14.5	8.5	4	1	1	0	1	3	6	2	0	0	0	0	1	0	73160.74079	1	158
110993	60	4	50~70	3	male	3	4	3	3	26.4	3	95.2	90	90	600	16:34:17	16.57	11.57	6:38:34	6.64	15.64	7.21	3	0	0	0	0	3	3	1	0	0	0	0	1	1	52102.40116	1	168
110995	28	1	50	1	female	3	4	2	3	21.3	2	79.6	0	105	240	6:21:26	6.36	1.36	7:30:00	7.5	16.5	8	4	0	0	0	1	2	3	1	0	0	0	0	0	0	57869.79542	1	155
110996	70	5	70	4	male	4	5	2	3	30	4	109.8	0	420	300	1:00:00	1	20	9:00:00	9	18	8	4	0	3	0	0	3	6	2	0	0	0	0	0	1	4818.57293	2	170
110997	40	2	50	2	male	3	5	1	3	36.1	4	125.6	0	285	240	22:42:51	22.71	17.71	5:57:51	5.96	14.96	7.43	3	0	3	3	0	2	8	2	0	0	0	0	1	0	33534.59138	2	156
110998	25	1	50	1	female	3	5	1	3	31.6	4		0	120	240	22:17:09	22.29	17.29	6:55:43	6.93	15.93	8.64	4	1	0	0	0	2	3	1	0	0	0	0	0	0	30962.2585	2	167
110999	25	1	50	1	female	7	4	1	3	22.6	2	75.2	0	90	360	23:08:34	23.14	18.14	7:25:43	7.43	16.43	8.29	4	1	0	0	0	2	3	1	0	0	0	0	0	0	45212.47118	2	157
111000	56	3	50~70	3	female	1	2	1					30	0	190	22:17:09	22.29	17.29	4:41:26	4.69	13.69	6.29	2	1	2	0	1	1	5	2	0	0	0	0	0		0	2	150
111002	79	5	70	4	female	4	5	1		21.6	2	73.8	0	0	180	1:00:00	1	20	8:42:51	8.71	17.71	7.71	3	0	0	0	0	1	1	1	0	0	0	0	1	0	17618.46068	1	164
111003	23	1	50	1	female	3	5	1	3	18.4	1	72	60	95	180	22:47:09	22.79	17.79	6:55:43	6.93	15.93	8.14	4	1	3	0	1	2	7	2	0	0	0	0	0	0	117800.3642	2	162
111006	64	4	50~70	3	male	4	5	1	2	32.3	4	118.8	0	22.5	180	16:25:43	16.43	11.43	7:17:09	7.29	16.29	8	4	0	1	1	0	2	4	1	1	1	1	1	1	1	4152.568347	2	170
111008	80	6	70	4	female	3	4	1	1	24.9	2	90.7	0	0	240	22:17:09	22.29	17.29	6:00:00	6	15	7.71	3	0	1	0	0	1	2	1	0	0	0	0	1	0	10075.08807	2	170
111011	47	2	50	2	female	1	1	1	3	29.9	3	96.4	0	0	240	22:00:00	22	17	6:23:34	6.39	15.39	8.57	4	1	2	0	1	3	7	2	0	0	0	0	0	1	19455.51546	2	154
111012	65	4	50~70	3	female	6	3	3		25.8	3	91.7	0	0	30	23:21:26	23.36	18.36	7:47:09	7.79	16.79	8.43	4	1	3	0	1	1	6	2	0	0	0	0	1	1	20277.11313	1	164
111013	76	5	70	4	female	6	5	1					0	442.5	480	19:00:00	19	14	6:17:09	6.29	15.29	11.29	5	1	1	0	0	1	3	1	0	0	0	0	1	0	0	2	153
111014	54	3	50~70	3	female	7	3	1	3	52.9	4	143	0	0	180	2:00:00	2	21	7:17:09	7.29	16.29	5.29	1	1	2	2	1	2	8	2	0	0	0	0	1	1	6491.764835	1	150
111018	80	6	70	4	male	4	5	1	2	24.1	2	93.2	1680	120	120	23:00:00	23	18	7:00:00	7	16	8	4	0	0	0	0	2	2	1	0	0	0	0	1	0	8763.355972	1	157
111021	69	4	50~70	3	male	1	1	2	3	27	3	96.7	0	150	360	21:00:00	21	16	5:00:00	5	14	8	4	0	3	0	0	2	5	2	0	0	0	0	1	1	5480.535182	1	162
111023	61	4	50~70	3	female	3	3	3	3	39	4	119.6	0	0	600	23:00:00	23	18	7:08:34	7.14	16.14	8.14	4	1	3	0	0	3	7	2	0	0	0	0	0	0	48348.32739	2	159
111027	21	1	50	1	male	4	3	3	3	19.8	2	71.4	0	600	300	16:42:51	16.71	11.71	7:08:34	7.14	16.14	7.57	3	0	2	0	0	1	3	1	0	0	0	0	0	0	43963.7028	2	149
111030	69	4	50~70	3	female	3	3	2	2	25.2	3	83.9	1440	90	240	21:30:00	21.5	16.5	6:17:09	6.29	15.29	8.79	4	1	1	0	0	1	3	1	0	0	0	0	1	0	137529.7927	1	164
111031	30	1	50	2	male	6	5	1	3	27.1	3	93.2	30	187.5	600	21:30:00	21.5	16.5	6:00:00	6	15	8.5	4	1	0	0	0	2	3	1	0	0	0	0	0	0	24516.40083	2	164
111032	47	2	50	2	female	3	5	1	3	44	4	130.3	0	25	300	21:38:34	21.64	16.64	6:17:09	6.29	15.29	8.64	4	1	3	0	1	1	6	2	0	0	0	0	1	0	109064.3984	2	169
111034	59	3	50~70	3	female	3	5	1					180	0	540	22:00:00	22	17	6:27:51	6.46	15.46	8.64	4	1	1	0	0	2	4	1	0	0	0	0	0		0	2	150
111036	75	5	70	4	male	3	3	2	3	33.8	4	120.7	45	360	180	23:00:00	23	18	7:00:00	7	16	8	4	0	0	0	0	0	0	1	0	0	0	0	1	1	76556.04711	1	159
111037	34	1	50	2	male	3	5	2	3	23.4	2	88.2	0	0	660	22:30:00	22.5	17.5	6:30:00	6.5	15.5	8	4	0	3	0	0	0	3	1	0	0	0	0	0	0	226863.3932	2	153
111039	44	2	50	2	female	6	4	1	3	22.3	2	85.5	0	0	180	23:00:00	23	18	8:30:00	8.5	17.5	9.5	5	1	2	0	0	0	3	1	0	0	0	0	0	0	13126.86199	2	154
111040	48	2	50	2	female	4	3	1	3	27.8	3	92.1	0	0	120	15:00:00	15	10	6:04:17	6.07	15.07	8.21	4	1	2	1	0	2	6	2	0	0	0	0	1	1	3497.376908	1	167
111042	41	2	50	2	male	3	4	3	3	38.7	4	121	0	0	480	21:00:00	21	16	5:00:00	5	14	8	4	0	3	3	1	4	11	3	0	0	0	0	1	0	29683.8769	2	162
111043	77	5	70	4	male	6	1	1	3	21.8	2	88.5	15	0	120	6:34:17	6.57	1.57	7:00:00	7	16	7.29	3	0	0	0	0	0	0	1	0	0	0	0	0	0	8494.518285	2	168
111045	38	1	50	2	male	1	5	1	3	28.6	3	95	1080	270	360	21:17:09	21.29	16.29	4:25:43	4.43	13.43	7.14	3	0	0	0	0	0	0	1	0	0	0	0	0	0	22842.90173	1	168
111050	46	2	50	2	male	6	5	3	3	27.6	3	95.6	0	45	420	0:00:00	0	19	7:12:51	7.21	16.21	7.21	3	0	3	0	0	1	4	1	0	0	0	0	1	0	12081.68008	1	169
111051	23	1	50	1	female	3	5	1	3	22.1	2	79.9	1930	220	300	3:30:00	3.5	22.5	9:30:00	9.5	18.5	6	2	1	0	0	1	4	6	2	0	0	0	0	0		101369.1833	2	162
111058	32	1	50	2	female	1	1	1	1	41.6	4	121.9	0	0	420	22:00:00	22	17	6:08:34	6.14	15.14	8.14	4	1	1	0	0	1	3	1	0	0	0	0	0	0	16869.56822	2	164
111060	23	1	50	1	female	4	4	1	3	35	4	106.1	1800	0	300	1:17:09	1.29	20.29	10:34:17	10.57	19.57	9.29	5	1	0	0	0	2	3	1	0	0	0	0	0	0	5301.404153	1	171
111062	55	3	50~70	3	male	7	4	1	3	24.9	2	100.8	150	0	300	22:00:00	22	17	5:38:34	5.64	14.64	7.64	3	0	3	0	0	1	4	1	0	0	0	0	0	1	28551.37211	2	151
111063	60	4	50~70	3	female	2	4	1	3	22.5	2	79.6	0	0	180	0:08:34	0.14	19.14	6:30:00	6.5	15.5	6.36	2	1	1	0	1	4	7	2	0	0	0	0	0	0	16525.50654	2	153
111064	45	2	50	2	male	3	4	1	3	34.1	4	118.5	5	22.5	480	7:47:09	7.79	2.79	14:17:09	14.29	23.29	6.5	2	1	1	1	1	1	5	2	0	0	0	0	1	1	11066.45654	1	149
111065	48	2	50	2	female	1	4	2	3	50.3	4	125.4	0	0	480	22:00:00	22	17	10:00:00	10	19	12	5	1	2	0	1	1	5	2	0	0	0	0	0	0	17275.24866	1	158
111067	80	6	70	4	female	3	4	2	2	28.3	3	107.2	0	0	240	22:00:00	22	17	8:00:00	8	17	10	5	1	0	0	0	0	1	1	0	0	0	0	0	0	22536.55519	1	155
111068	29	1	50	1	male	3	5	1	3	23.2	2	80.8	0	240	360	22:17:09	22.29	17.29	6:17:09	6.29	15.29	8	4	0	1	0	0	1	2	1	0	0	0	0	0	0	78690.46604	1	151
111069	42	2	50	2	male	4	3	2	3	21.5	2	75.8	570	127.5	360	15:53:34	15.89	10.89	4:34:17	4.57	13.57	6	2	1	3	3	0	0	7	2	0	0	0	0	0	0	13105.51277	1	152
111071	22	1	50	1	male	1	4	1	3	35.9	4	111.3	60	360	120	17:04:17	17.07	12.07	6:08:34	6.14	15.14	6.21	2	1	1	0	0	2	4	1	0	0	0	0	0	0	20847.692	2	164
111075	51	3	50~70	3	male	4	3	1	2	29.1	3	105.4	600	0	180	20:30:00	20.5	15.5	3:34:17	3.57	12.57	7.07	3	0	0	0	0	2	2	1	0	1	0	0	1	0	8487.284152	1	150
111077	67	4	50~70	3	female	1	4	2	3	27.9	3	102	0	0	300	0:00:00	0	19	8:00:00	8	17	8	4	0	0	0	1	2	3	1	0	1	0	0	1	0	13280.90046	1	154
111078	67	4	50~70	3	female	3	5	1	3	23.3	2	97.8	60	120	240	22:38:34	22.64	17.64	7:00:00	7	16	8.36	4	1	0	0	1	0	2	1	0	0	0	0	0	0	8777.568251	2	154
111079	31	1	50	2	female	6	5	1	1	21.2	2	73.4	0	0	240	16:25:43	16.43	11.43	9:00:00	9	18	9.71	5	1	0	0	0	0	1	1	0	0	0	0	0	0	24069.92131	1	169
111081	67	4	50~70	3	male	4	3	3	3	21	2	81.6	1980	750	180	6:00:00	6	1	13:00:00	13	22	7	3	0	0	0	0	1	1	1	0	0	0	0	1	0	12117.98896	1	160
111083	28	1	50	1	male	2	4	2	3	31	4	97	0	165	420	23:00:00	23	18	8:00:00	8	17	9	5	1	2	2	0	1	6	2	0	0	0	0	0	0	30206.91212	1	153
111085	22	1	50	1	female	4	5	1	3	27.9	3	90.9	750	15	360	22:00:00	22	17	6:00:00	6	15	8	4	0	2	1	0	2	5	2	0	0	0	0	0	0	21574.72337	1	156
111086	62	4	50~70	3	male	1	4	1					0	0	540	0:00:00	0	19	6:38:34	6.64	15.64	6.64	2	1	1	0	0	0	2	1	0	0	0	0	1	1	0	1	159
111088	38	1	50	2	male	4	4	1		37.1	4		1080	180	180	16:25:43	16.43	11.43	7:34:17	7.57	16.57	8.29	4	1	3	3	0	2	9	3	0	0	0	0	0		18125.28871	3	156
111089	39	1	50	2	female	4	5	1	3	24.5	2	79.2	300	60	360	16:21:26	16.36	11.36	6:49:17	6.82	15.82	7.79	3	0	0	0	0	1	1	1	0	0	0	0	0	0	15095.91216	1	152
111092	66	4	50~70	3	female	3	5	2	3	39.3	4	125.5	0	0	540	11:04:17	11.07	6.07	11:08:34	11.14	20.14	6.93	2	1	2	0	1	3	7	2	0	0	0	0	1	1	96188.50263	1	165
111094	35	1	50	2	male	4	4	1	3	86.2	4		60	270	60	17:00:00	17	12	7:25:43	7.43	16.43	7.57	3	0	3	0	0	0	3	1	0	0	0	0	0	0	11051.67435	1	170
111095	65	4	50~70	3	female	4	5	1	2	26.5	3	99.3	0	0	240	23:00:00	23	18	5:57:51	5.96	14.96	7.14	3	0	0	0	0	0	0	1	0	0	0	0	1	0	5513.011495	2	170
111096	32	1	50	2	female	4	3	3	3	23	2	80.3	0	0	120	15:42:51	15.71	10.71	7:04:17	7.07	16.07	8.5	4	1	0	0	1	2	4	1	0	0	0	0	0	0	8904.588161	1	150
111097	77	5	70	4	male	3	3	2	3	26.1	3	106.2	2100	90	240	23:00:00	23	18	5:00:00	5	14	6	2	1	0	2	1	2	6	2	0	0	0	0	1	0	11631.88694	1	157
111098	45	2	50	2	male	3	5	1	3	30.5	4	109.7	495	210	660	0:17:09	0.29	19.29	7:02:09	7.04	16.04	6.93	2	1	2	0	0	1	4	1	0	0	0	0	0	0	97463.55601	3	156
111102	67	4	50~70	3	male	4	4	1	3	33.2	4	117.8	0	0	120	23:00:00	23	18	6:42:51	6.71	15.71	7.71	3	0	2	0	0	1	3	1	0	0	0	0	1	0	5893.614407	1	163
111105	66	4	50~70	3	male	7	3	2	2	33.2	4	117.6	210	0	720	0:00:00	0	19	10:30:00	10.5	19.5	10.5	5	1	3	0	1	1	6	2	0	1	0	1	1	1	17025.77718	2	166
111109	49	2	50	2	male	1	3	1	3	31.9	4	112.7	0	90	120	23:00:00	23	18	6:38:34	6.64	15.64	7.64	3	0	3	0	0	2	5	2	0	0	0	0	0	0	22817.42057	2	161
111110	45	2	50	2	female	3	4	1	3	42.6	4	133.7	0	0	420	23:00:00	23	18	7:38:34	7.64	16.64	8.64	4	1	3	0	0	1	5	2	0	0	0	0	1	0	18950.70651	2	158
111112	45	2	50	2	male	6	5	1	3	21.8	2	92	0	67.5	480	22:30:00	22.5	17.5	6:25:43	6.43	15.43	7.93	3	0	1	0	0	1	2	1	0	0	0	0	0	0	6906.01452	2	152
111114	80	6	70	4	female	1	1	1		29	3	98.4	0	40	300	6:17:09	6.29	1.29	8:17:09	8.29	17.29	8.86	4	1	1	1	0	4	7	2	1	0	0	0	1	1	10437.11272	1	170
111117	60	4	50~70	3	female	7	5	2	3	45	4	104.6	180	45	480	22:00:00	22	17	3:00:00	3	12	5	1	1	2	0	1	2	6	2	0	0	0	0	0	1	35310.55521	2	151
111118	28	1	50	1	female	3	5	1	3	22.2	2		0	0	900	16:25:43	16.43	11.43	5:17:09	5.29	14.29	6	2	1	0	0	1	3	5	2	0	0	0	0	0		34611.48359	2	156
111120	50	3	50~70	3	male	1	3	2		30.4	4		420	0	480	23:00:00	23	18	6:00:00	6	15	7	3	0	1	0	0	2	3	1	0	0	0	0	1	1	48436.73409	2	162
111122	29	1	50	1	male	2	5	1	3	31.5	4	104.4	0	0	420	16:25:43	16.43	11.43	6:51:26	6.86	15.86	7.57	3	0	1	0	0	3	4	1	0	0	0	0	0	0	10630.29962	2	156
111123	80	6	70	4	male	3	3	1	3	29.6	3	111.2	0	0	480	22:51:26	22.86	17.86	7:00:00	7	16	8.14	4	1	2	0	0	0	3	1	0	0	0	0	0	0	8489.278054	2	158
111124	24	1	50	1	female	3	4	1	3	21	2	72.8	0	0	120	23:00:00	23	18	8:08:34	8.14	17.14	9.14	5	1	1	0	0	1	3	1	0	0	0	0	0	0	58828.29757	1	158
111126	26	1	50	1	female	4	4	3	3	27.9	3	98.6	0	0	480	15:42:51	15.71	10.71	6:25:43	6.43	15.43	7.86	3	0	2	0	0	3	5	2	0	0	0	0	1	0	18606.39905	2	149
111130	34	1	50	2	male	3	5	3	3	32.5	4	112.7	1170	360	360	3:34:17	3.57	22.57	11:25:43	11.43	20.43	7.86	3	0	1	0	0	4	5	2	0	0	0	0	0	0	48891.20709	1	168
111133	48	2	50	2	female	4	5	2	3	30.3	4	104.6	0	0	900	23:00:00	23	18	6:00:00	6	15	7	3	0	3	0	1	2	6	2	0	0	0	0	0	0	14355.01682	1	156
111135	38	1	50	2	male	1	2	1	3	27.4	3	96.6	960	0	240	0:42:51	0.71	19.71	9:00:00	9	18	8.29	4	1	1	0	0	3	5	2	0	0	0	0	0	0	23804.81542	1	168
111139	48	2	50	2	male	6	2	3	3	23.7	2	88.6	0	0	60	0:00:00	0	19	8:30:00	8.5	17.5	8.5	4	1	1	0	0	0	2	1	0	0	0	0	0	0	11920.74063	1	162
111144	80	6	70	4	male	3	4	1	1	29	3	109.4	0	0	600	23:00:00	23	18	7:00:00	7	16	8	4	0	0	0	1	4	5	2	1	0	0	0	1	1	22523.56695	1	165
111145	46	2	50	2	male	1	4	1	3	27	3	94.1	900	510	180	21:17:09	21.29	16.29	4:34:17	4.57	13.57	7.29	3	0	2	2	0	1	5	2	0	0	0	0	0	0	25824.55197	1	162
111148	62	4	50~70	3	female	4	2	1					0	0	180	22:42:51	22.71	17.71	5:05:43	5.1	14.1	6.5	2	1	1	2	1	3	8	2	0	0	0	0	1	0	0	1	159
111149	43	2	50	2	female	4	4	1	3	29.3	3	98.2	1080	0	120	21:42:51	21.71	16.71	6:17:09	6.29	15.29	8.57	4	1	2	0	0	1	4	1	0	0	0	0	1	0	15222.80645	1	172
111152	31	1	50	2	female	4	4	1	3	53.2	4	130.1	0	30	420	16:00:00	16	11	6:25:43	6.43	15.43	7.57	3	0	1	0	1	3	5	2	0	0	0	0	1	0	26116.68841	1	163
111153	32	1	50	2	female	4	5	1	3	37.2	4	98	450	0	360	22:47:09	22.79	17.79	7:17:09	7.29	16.29	8.5	4	1	2	0	1	0	4	1	0	0	0	0	1		19951.77867	3	156
111154	26	1	50	1	female	4	3	1	3	33.1	4	91.5	900	255	120	21:30:00	21.5	16.5	5:34:17	5.57	14.57	8.07	4	1	2	0	0	1	4	1	0	0	0	0	1	0	11172.20961	2	163
111155	45	2	50	2	female	4	4	1	1	40.2	4	116.2	0	0	240	23:00:00	23	18	5:00:00	5	14	6	2	1	3	2	0	2	8	2	0	0	0	0	1	0	7658.713301	1	150
111160	49	2	50	2	male	4	5	3		42.1	4	141.3	270	270	480	21:34:17	21.57	16.57	7:25:43	7.43	16.43	9.86	5	1	3	1	1	3	9	3	1	0	0	0	1	1	17001.25156	1	172
111162	43	2	50	2	female	4	3	3	3	23.6	2	92	0	210	420	16:04:17	16.07	11.07	5:49:17	5.82	14.82	7.07	3	0	0	0	1	2	3	1	0	0	0	0	1	0	10650.56061	1	171
111163	22	1	50	1	male	3	4	1	1	30.1	4	108.3	0	0	840	16:04:17	16.07	11.07	7:00:00	7	16	8.07	4	1	0	0	1	2	4	1	0	0	0	0	0	0	58628.91437	2	152
111164	64	4	50~70	3	male	1	5	2	3	29.9	3	107.1	0	0	540	22:08:34	22.14	17.14	6:38:34	6.64	15.64	8.5	4	1	1	0	0	2	4	1	0	0	0	0	0	0	16859.07592	1	154
111165	40	2	50	2	male	3	3	2	3	25.5	3	94.1	1260	60	180	0:00:00	0	19	6:47:09	6.79	15.79	6.79	2	1	1	0	1	2	5	2	0	0	0	0	1	0	91785.47197	1	164
111166	20	1	50	1	male	6	3	1					0	225	240	1:00:00	1	20	8:12:51	8.21	17.21	7.21	3	0	0	0	0	1	1	1	0	0	0	0	0		0	1	162
111168	44	2	50	2	female	3	5	1	2	19.1	2	66.5	60	165	180	22:00:00	22	17	6:42:51	6.71	15.71	8.71	4	1	0	0	0	2	3	1	0	0	0	0	0	0	60074.86634	2	152
111169	26	1	50	1	male	4	3	1	1	44.4	4	126.9	0	0	360	12:17:09	12.29	7.29	10:42:51	10.71	19.71	5.29	1	1	3	3	0	1	8	2	0	0	0	0	1	0	16518.49368	1	170
111171	35	1	50	2	female	3	4	2	3	26.3	3	90	900	420	240	23:00:00	23	18	8:00:00	8	17	9	5	1	0	0	1	3	5	2	0	0	0	0	0	0	83598.40018	2	149
111173	58	3	50~70	3	female	3	5	2	3	20	2	84.3	1680	450	60	23:00:00	23	18	7:55:43	7.93	16.93	8.93	4	1	0	0	0	0	1	1	0	0	0	0	1	0	65544.68677	1	171
111175	46	2	50	2	female	2	3	1	2	29.1	3	86.2	270	180	240	16:25:43	16.43	11.43	4:34:17	4.57	13.57	5.29	1	1	1	0	1	0	3	1	0	0	0	0	0	1	37750.53373	1	153
111176	51	3	50~70	3	female	4	5	1					0	180	360	22:17:09	22.29	17.29	6:55:43	6.93	15.93	8.64	4	1	1	0	0	1	3	1	0	0	0	0	0		0	1	166
111177	62	4	50~70	3	female	2	4	1	3	26.6	3	103.7	270	70	300	21:00:00	21	16	4:17:09	4.29	13.29	7.29	3	0	2	0	0	0	2	1	0	0	1	0	1	0	6332.114227	2	155
111178	74	5	70	4	female	3	3	1	3	31.2	4	99	0	0	480	23:00:00	23	18	7:30:00	7.5	16.5	8.5	4	1	3	0	1	1	6	2	0	1	0	0	1	0	57547.99262	1	155
111183	55	3	50~70	3	female	1	5	1	3	23.3	2	86.6	120	120	420	16:04:17	16.07	11.07	6:42:51	6.71	15.71	7.79	3	0	3	1	0	0	4	1	0	0	0	0	0	0	24655.5737	1	154
111185	69	4	50~70	3	male	2	4	2	3	29.2	3	102.6	1500	60	180	22:17:09	22.29	17.29	7:08:34	7.14	16.14	8.86	4	1	3	0	0	1	5	2	0	0	0	0	1	0	11444.11476	1	169
111188	74	5	70	4	male	3	4	1	3	31.7	4	114.7	0	45	480	23:30:00	23.5	18.5	6:30:00	6.5	15.5	7	3	0	2	0	0	3	5	2	0	0	0	0	1	0	47061.22991	1	165
111189	36	1	50	2	female	2	1	1	3	28.9	3	85.8	0	315	120	16:25:43	16.43	11.43	8:51:26	8.86	17.86	9.57	5	1	2	0	0	4	7	2	0	0	0	0	0	0	34583.59233	1	169
111192	54	3	50~70	3	male	6	3	3	3	26.2	3	93.7	0	0	1020	23:00:00	23	18	7:00:00	7	16	8	4	0	2	0	0	0	2	1	0	0	0	0	1	1	5786.907952	2	170
111194	63	4	50~70	3	female	1	3	2	3	28.8	3	94.7	840	0	240	22:00:00	22	17	5:00:00	5	14	7	3	0	2	0	1	2	5	2	0	0	0	0	0	0	5396.377506	2	164
111196	80	6	70	4	male	3	3	2	1	24.6	2	95.4	25	0	240	22:00:00	22	17	6:30:00	6.5	15.5	8.5	4	1	2	0	0	0	3	1	0	0	0	0	1	0	34809.09164	1	172
111197	27	1	50	1	female	4	3	3	3	22.8	2	85.2	0	0	180	3:30:00	3.5	22.5	14:00:00	14	23	10.5	5	1	0	0	0	1	2	1	0	0	0	0	0	0	7063.777013	1	171
111198	56	3	50~70	3	female	4	5	3	3	49.1	4	136.4	0	180	300	0:00:00	0	19	8:04:17	8.07	17.07	8.07	4	1	2	0	0	0	3	1	0	0	0	0	0	0	13127.36269	2	169
111199	47	2	50	2	female	3	3	1	3	22.8	2	81	0	285	180	16:51:26	16.86	11.86	8:04:17	8.07	17.07	8.36	4	1	0	0	0	3	4	1	0	0	0	0	0	0	27808.11751	2	165
111201	50	3	50~70	3	male	4	3	1	3	25.8	3	96.8	0	0	600	21:17:09	21.29	16.29	5:17:09	5.29	14.29	8	4	0	1	0	0	1	2	1	0	0	0	0	1	0	5602.659604	1	150
111202	49	2	50	2	male	3	5	2	3	28.7	3	113.5	0	50	300	21:47:09	21.79	16.79	5:17:09	5.29	14.29	7.5	3	0	3	0	0	1	4	1	0	0	0	0	1	1	104282.1673	1	162
111203	62	4	50~70	3	female	7	3	1	3	30.6	4	99	3600	0	240	2:00:00	2	21	8:17:09	8.29	17.29	6.29	2	1	1	0	1	3	6	2	0	0	0	0	1	1	132704.2591	1	157
111204	32	1	50	2	female	2	4	1	3	22.7	2	81	0	0	300	22:04:17	22.07	17.07	7:12:51	7.21	16.21	9.14	5	1	3	0	0	3	7	2	0	0	0	0	0	0	49674.32203	1	163
111206	61	4	50~70	3	male	2	5	1	3	25.5	3	90.5	0	330	540	16:47:09	16.79	11.79	6:06:26	6.11	15.11	6.64	2	1	1	0	0	2	4	1	0	0	0	0	1	0	14361.26544	1	150
111207	77	5	70	4	male	1	2	2	2	30	4	101.1	0	0	360	22:00:00	22	17	5:08:34	5.14	14.14	7.14	3	0	0	0	1	2	3	1	1	1	1	0	1	0	4060.484539	2	164
111208	36	1	50	2	female	6	5	1	3	25.1	3	96.6	0	0	420	0:00:00	0	19	6:53:34	6.89	15.89	7.07	3	0	0	0	0	0	0	1	0	0	0	0	0	0	10480.69667	2	171
111209	31	1	50	2	female	3	5	1	3	52.1	4	145	30	60	600	2:00:00	2	21	12:00:00	12	21	10	5	1	3	2	0	2	8	2	0	0	0	0	0	0	94850.72386	1	159
111210	71	5	70	4	female	1	4	3	3	36.1	4	118.9	22.5	0	600	23:00:00	23	18	6:30:00	6.5	15.5	7.5	3	0	3	0	0	2	5	2	0	0	0	0	1	1	11717.47451	1	161
111211	39	1	50	2	male	4	2	2					0	0	540	22:00:00	22	17	6:00:00	6	15	8	4	0	2	2	0	1	5	2	0	0	0	0	0		0	1	170
111212	77	5	70	4	female	2	1	1	1				0	0	840	0:00:00	0	19	8:08:34	8.14	17.14	8.14	4	1	0	0	0	1	2	1	0	1	0	0	1	1	8005.917037	2	150
111213	41	2	50	2	male	6	5	1	3	22.6	2		0	60	480	16:25:43	16.43	11.43	6:55:43	6.93	15.93	7.64	3	0	1	0	0	0	1	1	0	0	0	0	0		10702.08426	1	164
111215	67	4	50~70	3	male	1	4	1	3	27.3	3	104.9	0	0	300	0:00:00	0	19	6:00:00	6	15	6	2	1	1	0	0	0	2	1	0	0	0	0	0	1	6932.999678	1	150
111216	76	5	70	4	male	4	2	1	2	27.1	3	104.2	0	0	360	15:42:51	15.71	10.71	7:08:34	7.14	16.14	8.57	4	1	1	1	1	2	6	2	1	0	0	1	1	1	13631.23843	1	172
111218	55	3	50~70	3	male	3	4	3					0	0	600	2:00:00	2	21	10:00:00	10	19	8	4	0	0	0	0	1	1	1	0	0	0	0	0		0	3	156
111219	31	1	50	2	female	1	5	1	3	24.5	2	89.1	660	127.5	180	22:30:00	22.5	17.5	7:30:00	7.5	16.5	9	5	1	1	0	0	2	4	1	0	0	0	0	0	0	14108.33799	2	168
111220	24	1	50	1	male	3	3	1	3	32.4	4	110.9	2880	0	720	0:00:00	0	19	7:34:17	7.57	16.57	7.57	3	0	3	0	0	2	5	2	0	0	0	0	0	0	27934.3431	2	150
111221	80	6	70	4	male	3	5	2	3	28.3	3	115	0	30	720	22:00:00	22	17	5:00:00	5	14	7	3	0	0	0	0	4	4	1	0	0	0	1	0	0	17572.17639	2	170
111222	53	3	50~70	3	female	2	1	1	3	26.6	3	87	0	0	240	22:08:34	22.14	17.14	6:08:34	6.14	15.14	8	4	0	1	2	0	2	5	2	0	0	0	0	0	0	13837.0819	2	161
111224	25	1	50	1	female	4	4	3	3	42.5	4	111.1	90	450	240	7:51:26	7.86	2.86	14:25:43	14.43	23.43	6.57	2	1	1	0	0	1	3	1	0	0	0	0	0	0	5959.071229	1	167
111226	80	6	70	4	male	1	1	2		29.9	3	108.7	0	0	720	0:00:00	0	19	9:30:00	9.5	18.5	9.5	5	1	1	0	0	0	2	1	0	0	0	0	1	0	6855.09269	1	151
111228	40	2	50	2	male	4	4	1	3	33.4	4	115.4	5040	0	180	15:00:00	15	10	4:00:00	4	13	6.14	2	1	3	0	0	0	4	1	0	0	0	0	0	0	17026.74583	2	160
111231	61	4	50~70	3	male	4	1	2					1200	75	120	21:00:00	21	16	6:00:00	6	15	9	5	1	1	0	0	0	2	1	0	0	0	1	0		0	2	152
111233	32	1	50	2	male	6	5	1	3	32.6	4	108.5	0	180	540	0:00:00	0	19	7:17:09	7.29	16.29	7.29	3	0	3	3	0	2	8	2	0	0	0	0	1	0	24286.00145	1	169
111234	80	6	70	4	female	3	2	1	2	30.2	4	107.2	0	0	540	23:30:00	23.5	18.5	7:30:00	7.5	16.5	8	4	0	3	0	0	2	5	2	0	0	0	0	1	0	32052.13082	1	157
111235	45	2	50	2	female	6	4	1		21.2	2		0	0	180	23:00:00	23	18	7:47:09	7.79	16.79	8.79	4	1	1	0	0	2	4	1	0	0	0	0	0	0	9558.65663	2	155
111238	38	1	50	2	male	1	1	1	3	27.6	3	90.9	0	0	120	21:34:17	21.57	16.57	5:17:09	5.29	14.29	7.71	3	0	0	0	0	0	0	1	0	0	0	0	0	0	11711.26644	1	160
111240	61	4	50~70	3	male	2	5	1	3	28.2	3	101.5	10	0	960	23:30:00	23.5	18.5	7:08:34	7.14	16.14	7.64	3	0	2	0	0	2	4	1	0	0	0	0	1	0	4592.972095	2	168
111242	20	1	50	1	male	4	2	1	3	20.4	2	69.6	30	840	240	17:00:00	17	12	6:34:17	6.57	15.57	6.71	2	1	2	0	0	2	5	2	0	0	0	0	0	0	16686.80571	2	172
111244	22	1	50	1	female	3	5	1	3	32.5	4	104.2	0	20	540	22:17:09	22.29	17.29	6:25:43	6.43	15.43	8.14	4	1	0	0	0	2	3	1	0	0	0	0	0	0	104830.9354	2	164
111245	75	5	70	4	female	3	2	1	3	29.7	3	100.6	0	0	240	23:30:00	23.5	18.5	9:00:00	9	18	9.5	5	1	3	1	1	2	8	2	0	0	0	0	1	0	19708.19016	1	161
111246	61	4	50~70	3	male	4	4	2	2	35	4	120.7	0	0	600	20:00:00	20	15	5:00:00	5	14	9	5	1	1	0	1	1	4	1	0	0	0	0	0	1	6632.977112	2	172
111250	57	3	50~70	3	female	3	3	3	3	29.2	3	101.1	2850	0	120	0:00:00	0	19	7:00:00	7	16	7	3	0	1	0	0	0	1	1	0	0	0	0	0	0	35413.78751	2	159
111253	71	5	70	4	male	4	4	1	2	27.9	3	102.4	35	802.5	360	16:42:51	16.71	11.71	7:00:00	7	16	7.43	3	0	0	2	0	1	3	1	0	0	0	0	1	1	4784.244333	1	158
111255	78	5	70	4	male	3	3	1	2	20.2	2	86.3	960	0	240	16:38:34	16.64	11.64	7:00:00	7	16	7.5	3	0	3	0	1	0	4	1	0	0	0	0	1	0	43120.29358	2	166
111257	70	5	70	4	male	4	4	2	3	31.5	4	113	0	0	420	1:00:00	1	20	7:55:43	7.93	16.93	6.93	2	1	0	0	0	2	3	1	0	0	0	0	0	0	7507.23027	1	171
111262	71	5	70	4	female	7	4	1	2	46.1	4		65	0	480	7:00:00	7	2	15:00:00	15	0	8	4	0	3	3	1	3	10	3	0	0	0	0	1	1	11867.89688	1	152
111263	57	3	50~70	3	male	2	5	1	3	27.1	3	98.1	105	60	720	1:00:00	1	20	7:30:00	7.5	16.5	6.5	2	1	2	0	0	2	5	2	0	0	0	0	1	0	42899.24614	1	169
111266	76	5	70	4	male	3	2	2	2	31.6	4	113.5	0	0	480	21:00:00	21	16	6:00:00	6	15	9	5	1	3	0	1	1	6	2	0	0	0	0	0	0	40848.68253	2	166
111268	79	5	70	4	male	3	2	3	2	21.6	2	90.2	360	0	480	18:00:00	18	13	5:30:00	5.5	14.5	11.5	5	1	2	2	1	4	10	3	0	0	0	0	1	0	8839.66164	2	155
111270	24	1	50	1	male	4	1	3	3	19.2	2	71	0	0	600	0:17:09	0.29	19.29	11:00:00	11	20	10.71	5	1	0	0	0	0	1	1	0	0	0	0	0	0	11927.83511	1	168
111271	28	1	50	1	female	6	5	1	3	34.2	4	89.3	0	40	720	0:17:09	0.29	19.29	8:21:26	8.36	17.36	8.07	4	1	1	0	0	2	4	1	0	0	0	0	0	0	24353.40533	2	153
111275	43	2	50	2	male	4	5	1					990	0	360	16:08:34	16.14	11.14	5:40:43	5.68	14.68	6.86	2	1	2	0	0	4	7	2	0	0	0	0	1	0	0	1	150
111277	37	1	50	2	female	6	1	1	1	28.7	3		0	0	720	22:00:00	22	17	7:17:09	7.29	16.29	9.29	5	1	0	0	0	0	1	1	0	0	0	0	0		8472.581255	2	169
111279	40	2	50	2	male	3	5	2	3	34.1	4	123.6	630	0	180	22:00:00	22	17	6:00:00	6	15	8	4	0	3	0	0	3	6	2	0	0	0	0	1	0	68639.20746	2	170
111280	22	1	50	1	male	3	4	1	3	22.1	2	81.3	0	555	120	16:25:43	16.43	11.43	6:51:26	6.86	15.86	7.57	3	0	0	0	0	2	2	1	0	0	0	0	0	0	66523.50382	2	149
111281	80	6	70	4	male	4	5	1	3	36	4	115.4	0	270	240	1:00:00	1	20	10:00:00	10	19	9	5	1	1	1	1	3	7	2	0	0	0	0	1	0	4762.994221	2	170
111282	54	3	50~70	3	female	3	4	3	3	33.4	4	108.4	0	0	720	21:00:00	21	16	5:00:00	5	14	8	4	0	0	0	1	3	4	1	0	0	0	0	0	1	16461.4278	2	166
111283	42	2	50	2	female	3	4	2	3	24.2	2	84.3	630	0	300	23:00:00	23	18	6:00:00	6	15	7	3	0	3	0	1	4	8	2	0	0	0	0	0	0	29306.80725	2	168
111284	65	4	50~70	3	male	1	1	1	3	32.3	4	117.4	0	0	240	21:30:00	21.5	16.5	5:12:51	5.21	14.21	7.71	3	0	3	0	1	4	8	2	0	0	0	0	1	1	4450.817829	1	155
111286	33	1	50	2	male	1	4	2	3	27.7	3	88.8	0	720	300	22:47:09	22.79	17.79	5:34:17	5.57	14.57	6.79	2	1	2	0	0	2	5	2	0	0	0	0	0	0	27791.12902	2	165
111287	50	3	50~70	3	male	1	4	3	3	30.8	4	105.3	0	120	240	16:42:51	16.71	11.71	6:51:26	6.86	15.86	7.29	3	0	3	0	0	2	5	2	0	0	0	0	1	1	33420.66737	1	169
111288	56	3	50~70	3	male	4	5	3	3	30.7	4	111.3	720	0	480	22:00:00	22	17	6:00:00	6	15	8	4	0	1	1	1	1	4	1	0	0	0	0	1	1	16635.00732	1	152
111291	42	2	50	2	female	4	4	3					4200	0	360	21:34:17	21.57	16.57	5:34:17	5.57	14.57	8	4	0	3	0	1	2	6	2	0	0	0	0	0	1	0	1	158
111292	70	5	70	4	male	2	1	1	1				0	0	960	21:00:00	21	16	6:34:17	6.57	15.57	9.57	5	1	0	0	1	1	3	1	1	0	0	1	1		6426.745328	2	150
111294	47	2	50	2	male	2	1	1		29.9	3	100.3	0	0	120	21:30:00	21.5	16.5	4:34:17	4.57	13.57	7.07	3	0	3	0	0	0	3	1	0	0	0	0	0	0	17628.95139	2	154
111296	40	2	50	2	female	4	4	2	3	34.3	4	113.1	0	30	600	22:17:09	22.29	17.29	7:04:17	7.07	16.07	8.79	4	1	0	0	1	0	2	1	0	0	0	0	1	0	13570.99976	2	149
111297	70	5	70	4	male	3	5	2	2	32.4	4	116.4	450	375	300	20:30:00	20.5	15.5	5:00:00	5	14	8.5	4	1	1	0	1	4	7	2	0	0	0	0	1	0	99246.52424	2	162
111298	80	6	70	4	female	3	1	1	1	29.2	3	101.4	0	0	180	20:00:00	20	15	7:30:00	7.5	16.5	11.5	5	1	0	0	0	1	2	1	0	0	0	0	0	0	29119.80697	1	157
111299	50	3	50~70	3	female	2	1	1					0	0	25	20:17:09	20.29	15.29	6:51:26	6.86	15.86	10.57	5	1	0	0	1	2	4	1	0	0	0	0	1	0	15096.88557	1	155
111300	63	4	50~70	3	female	4	5	2	3	45.1	4		0	0	480	22:00:00	22	17	6:38:34	6.64	15.64	8.64	4	1	3	2	1	1	8	2	0	0	0	0	1	0	7734.894009	1	163
111301	35	1	50	2	female	3	3	3	2	30.6	4	105	180	75	420	21:00:00	21	16	9:42:51	9.71	18.71	12.71	5	1	3	0	0	3	7	2	0	0	0	0	1	0	45786.9483	1	167
111303	27	1	50	1	male	1	1	1	3	32.9	4	110	720	0	60	22:17:09	22.29	17.29	5:51:26	5.86	14.86	7.57	3	0	1	0	0	2	3	1	0	0	0	0	0	0	9686.082187	2	155
111304	79	5	70	4	male	3	5	2	3	28.6	3	108.3	180	90	240	23:30:00	23.5	18.5	7:30:00	7.5	16.5	8	4	0	0	0	1	2	3	1	0	1	0	0	0	0	17505.41496	2	150
111305	68	4	50~70	3	male	4	3	1	2	27.5	3		1470	90	240	20:51:26	20.86	15.86	3:51:26	3.86	12.86	7	3	0	0	0	0	0	0	1	0	0	0	0	0	0	10992.60575	2	160
111306	38	1	50	2	male	1	3	1					450	320	90	21:34:17	21.57	16.57	4:55:43	4.93	13.93	7.36	3	0	2	0	0	2	4	1	0	0	0	0	0		0	2	159
111307	42	2	50	2	male	4	5	1	1	31.2	4	104.7	0	120	300	16:25:43	16.43	11.43	6:34:17	6.57	15.57	7.29	3	0	2	0	0	1	3	1	0	0	0	0	0	0	15716.0276	1	151
111308	57	3	50~70	3	female	3	5	1	3	49.6	4	133.4	0	0	660	22:38:34	22.64	17.64	7:00:00	7	16	8.36	4	1	3	0	1	4	9	3	0	0	0	0	1	0	34890.83455	2	151
111309	35	1	50	2	male	3	4	3	3	29.6	3	107.7	4350	0	480	17:04:17	17.07	12.07	7:25:43	7.43	16.43	7.5	3	0	1	0	0	2	3	1	0	0	0	0	0	0	129035.087	1	166
111310	80	6	70	4	female	4	4	2					0	0	180	21:00:00	21	16	9:00:00	9	18	12	5	1	3	0	1	3	8	2	0	0	0	0	1	1	0	2	166
111311	58	3	50~70	3	female	2	1	1	2	33	4	98.8	0	67.5	60	22:00:00	22	17	5:00:00	5	14	7	3	0	3	0	0	2	5	2	0	0	0	0	0	0	16961.37649	3	156
111312	61	4	50~70	3	female	3	3	1	1	55.5	4	148	225	0	360	1:30:00	1.5	20.5	6:34:17	6.57	15.57	5.07	1	1	3	0	0	2	6	2	0	0	0	0	0	1	30118.79312	1	158
111315	63	4	50~70	3	female	2	3	3	3	27	3	97	0	0	360	0:00:00	0	19	8:00:00	8	17	8	4	0	1	0	0	1	2	1	0	0	0	0	1	1	15644.82721	1	152
111316	39	1	50	2	male	3	4	1	3	53.3	4	167.1	0	12.5	720	6:17:09	6.29	1.29	6:21:26	6.36	15.36	6.93	2	1	3	0	0	2	6	2	0	0	0	0	1	0	52662.54473	2	152
111317	45	2	50	2	female	1	3	1	3	38.9	4	106.5	0	160	360	23:00:00	23	18	7:12:51	7.21	16.21	8.21	4	1	2	0	0	1	4	1	0	0	0	0	0	1	39221.40399	1	154
111318	58	3	50~70	3	female	1	2	1	1	42.8	4	129	0	120	600	23:00:00	23	18	5:55:43	5.93	14.93	6.93	2	1	3	0	0	1	5	2	0	0	0	0	1	1	12842.2967	2	154
111321	43	2	50	2	female	1	2	1	3	42.2	4	118.2	150	0	60	19:17:09	19.29	14.29	4:38:34	4.64	13.64	9.36	5	1	2	2	0	4	9	3	0	0	0	0	0	0	11905.42422	2	152
111322	62	4	50~70	3	female	6	5	1	1	26.7	3	94.6	0	0	120	20:00:00	20	15	4:00:00	4	13	8	4	0	1	0	0	0	1	1	0	0	0	0	1	0	7751.659737	2	165
111323	43	2	50	2	male	1	4	1	3	33.3	4	114.5	960	0	240	23:00:00	23	18	6:17:09	6.29	15.29	7.29	3	0	2	0	0	2	4	1	0	0	0	0	0	0	55303.35513	1	160
111324	64	4	50~70	3	male	3	3	1	3	24.7	2	98.2	2100	90	240	21:08:34	21.14	16.14	7:08:34	7.14	16.14	10	5	1	1	0	1	1	4	1	0	0	0	0	0	0	28502.62073	1	155
111326	50	3	50~70	3	female	7	5	3	3	25.4	3	87.2	420	0	360	21:34:17	21.57	16.57	7:17:09	7.29	16.29	9.71	5	1	1	1	0	2	5	2	0	0	0	0	0	0	7396.677591	2	150
111328	68	4	50~70	3	male	3	5	1	2	28.3	3	95.8	120	45	120	21:38:34	21.64	16.64	7:00:00	7	16	9.36	5	1	3	3	1	2	10	3	0	0	0	1	0	0	147636.6758	1	166
111332	57	3	50~70	3	female	3	5	1	3	20.5	2	77.9	0	495	60	22:00:00	22	17	7:00:00	7	16	9	5	1	1	0	0	2	4	1	0	0	0	0	0	0	29545.73874	2	161
111333	73	5	70	4	female	3	4	3	2	29.2	3	100.2	30	0	30	0:30:00	0.5	19.5	7:30:00	7.5	16.5	7	3	0	2	0	1	4	7	2	0	0	0	0	0	0	17272.17347	2	165
111335	55	3	50~70	3	female	4	2	1	1	32.6	4	104.9	225	0	600	0:00:00	0	19	10:00:00	10	19	10	5	1	2	0	1	1	5	2	0	0	0	0	1	0	17033.09595	3	156
111336	77	5	70	4	male	3	5	1	3	26.5	3	97.2	720	540	180	22:00:00	22	17	6:00:00	6	15	8	4	0	2	0	0	2	4	1	0	0	0	0	1	1	36938.06857	2	159
111337	67	4	50~70	3	female	3	4	3	2	21.5	2	89.1	0	0	300	21:17:09	21.29	16.29	6:30:00	6.5	15.5	9.21	5	1	3	0	1	2	7	2	0	0	0	0	1	0	32266.11431	2	150
111338	60	4	50~70	3	male	2	2	1	2	29.1	3	105	0	0	60	22:00:00	22	17	4:00:00	4	13	6	2	1	3	0	0	1	5	2	0	0	0	0	1	0	8692.458947	3	156
111343	67	4	50~70	3	female	4	4	1	1	34.3	4	108.2	0	67.5	300	0:08:34	0.14	19.14	6:47:09	6.79	15.79	6.64	2	1	1	0	0	2	4	1	0	0	0	0	1	1	10307.95663	1	166
111345	64	4	50~70	3	female	4	3	3	3				40	0	240	0:30:00	0.5	19.5	6:00:00	6	15	5.5	1	1	2	0	1	1	5	2	0	1	0	1	1	0	7644.102958	1	168
111348	37	1	50	2	male	2	3	1	3	28.4	3	97.5	660	0	120	22:17:09	22.29	17.29	5:04:17	5.07	14.07	6.79	2	1	3	0	0	2	6	2	0	0	0	0	0	0	32427.31182	1	162
111351	22	1	50	1	male	6	4	1	3	21.3	2	72.8	0	90	360	1:51:26	1.86	20.86	8:47:09	8.79	17.79	7	3	0	0	0	1	3	4	1	0	0	0	0	0	0	29675.48822	1	166
111352	80	6	70	4	female	2	3	1		22.1	2	86.4	0	30	120	22:08:34	22.14	17.14	9:17:09	9.29	18.29	11.14	5	1	1	0	0	1	3	1	0	0	0	0	1	0	18525.28641	2	171
111354	58	3	50~70	3	male	6	4	2	3	33.1	4	105.2	300	90	240	23:00:00	23	18	6:17:09	6.29	15.29	7.29	3	0	3	2	0	2	7	2	0	0	0	0	0	0	12779.52426	1	167
111357	60	4	50~70	3	female	3	3	3	3	33.5	4	120.2	0	0	540	16:25:43	16.43	11.43	7:51:26	7.86	16.86	8.57	4	1	2	0	1	2	6	2	0	0	0	0	1	1	16085.96809	2	172
111358	48	2	50	2	male	7	4	2	3	23.3	2	84.2	2250	0	360	16:25:43	16.43	11.43	6:00:00	6	15	6.71	2	1	1	1	1	3	7	2	0	0	0	0	0	0	10185.73108	1	156
111360	53	3	50~70	3	male	4	5	1	1	34.8	4	112.7	900	900	300	16:12:51	16.21	11.21	5:55:43	5.93	14.93	6.86	2	1	2	1	0	0	4	1	0	0	0	0	0	0	22558.43015	1	166
111361	23	1	50	1	male	4	4	1	3	27.7	3	89.2	750	180	180	0:34:17	0.57	19.57	7:42:51	7.71	16.71	7.14	3	0	1	1	0	3	5	2	0	0	0	0	0	0	18878.05062	2	171
111363	74	5	70	4	male	3	3	2	1	33.5	4	120	0	0	960	0:00:00	0	19	5:00:00	5	14	5	1	1	0	0	0	2	3	1	0	0	0	1	0	0	34562.24907	2	163
111364	67	4	50~70	3	male	4	5	2	3	32.5	4	116.3	0	180	180	22:38:34	22.64	17.64	4:17:09	4.29	13.29	5.64	1	1	0	0	0	0	1	1	0	0	0	0	1	0	10189.07763	1	172
111365	34	1	50	2	female	1	5	1	3	28.3	3	97	30	30	600	22:00:00	22	17	6:23:34	6.39	15.39	8.64	4	1	0	0	0	0	1	1	0	0	0	0	0	0	13929.38654	2	168
111367	69	4	50~70	3	female	4	2	1					0	0	120	22:25:43	22.43	17.43	6:30:00	6.5	15.5	8.07	4	1	0	0	0	0	1	1	1	0	0	0	1	1	4106.657008	2	152
111370	34	1	50	2	female	7	4	1	3	37.4	4	111.7	1350	0	720	16:42:51	16.71	11.71	7:00:00	7	16	7.43	3	0	1	1	1	3	6	2	0	0	0	0	0	0	5728.430688	2	156
111375	78	5	70	4	female	3	5	2					0	60	900	23:00:00	23	18	7:00:00	7	16	8	4	0	2	0	0	2	4	1	0	0	0	0	1		0	3	156
111377	51	3	50~70	3	male	2	4	1	1	53.4	4	149	45	0	600	21:00:00	21	16	3:51:26	3.86	12.86	6.86	2	1	3	2	1	2	9	3	0	0	0	0	1	0	25630.12875	1	156
111380	67	4	50~70	3	male	3	4	2	2	48.8	4	155	45	0	720	22:00:00	22	17	6:00:00	6	15	8	4	0	0	0	1	2	3	1	0	0	0	0	1	0	14469.19739	2	158
111382	60	4	50~70	3	male	1	4	1	2	36.7	4	131	60	75	600	22:00:00	22	17	9:00:00	9	18	11	5	1	3	2	0	4	10	3	0	0	0	0	1	0	13451.59729	1	154
111385	63	4	50~70	3	female	4	3	1	2	28.9	3	88.4	480	120	35	1:30:00	1.5	20.5	8:12:51	8.21	17.21	6.71	2	1	2	1	1	2	7	2	0	0	0	0	1	0	9899.669103	2	161
111389	65	4	50~70	3	female	2	1	2	3	33.1	4	106.6	0	105	180	2:17:09	2.29	21.29	8:00:00	8	17	5.71	1	1	0	0	1	0	2	1	0	0	0	0	0	0	12845.86106	3	156
111390	60	4	50~70	3	female	6	5	1		25.6	3	89.4	150	150	360	23:00:00	23	18	7:00:00	7	16	8	4	0	3	0	0	0	3	1	0	0	0	0	1	0	13666.1871	1	159
111391	27	1	50	1	female	6	4	3	3	20	2	74.3	45	360	720	0:34:17	0.57	19.57	8:34:17	8.57	17.57	8	4	0	0	0	0	2	2	1	0	0	0	0	0	0	22343.47643	2	161
111394	62	4	50~70	3	male	3	5	1	3	39.4	4	139	270	90	180	22:30:00	22.5	17.5	6:38:34	6.64	15.64	8.14	4	1	2	0	0	1	4	1	0	0	0	0	0	0	56935.4917	2	164
111395	34	1	50	2	male	6	3	1	3	60.6	4	152.2	600	0	480	4:17:09	4.29	23.29	12:34:17	12.57	21.57	8.29	4	1	1	2	1	1	6	2	0	0	0	0	1	0	25482.19266	1	162
111396	47	2	50	2	female	4	4	2	3	38.2	4	112.5	75	0	300	17:17:09	17.29	12.29	7:42:51	7.71	16.71	7.57	3	0	3	0	1	2	6	2	0	1	0	0	1	0	11301.31784	2	170
111397	29	1	50	1	female	2	2	1	1	39.2	4	116	1800	90	240	7:00:00	7	2	6:34:17	6.57	15.57	6.43	2	1	3	0	0	1	5	2	0	0	0	0	1	0	14251.76136	1	159
111400	28	1	50	1	female	4	5	1	3	39.3	4	110.5	0	60	480	0:17:09	0.29	19.29	9:17:09	9.29	18.29	9	5	1	3	1	0	2	7	2	0	0	0	0	1	0	21007.871	1	168
111402	54	3	50~70	3	female	6	3	1	1	21.8	2	79.6	0	0	180	22:00:00	22	17	5:30:00	5.5	14.5	7.5	3	0	0	0	0	0	0	1	0	0	0	0	0	0	8133.737784	1	168
111405	44	2	50	2	male	1	2	2	3	35.8	4	112.8	750	0	360	22:00:00	22	17	4:08:34	4.14	13.14	6.14	2	1	2	3	0	3	9	3	0	0	0	0	0	0	19193.17281	2	165
111408	36	1	50	2	male	6	5	3	3	28.8	3	99	45	180	360	16:55:43	16.93	11.93	7:47:09	7.79	16.79	8	4	0	1	0	0	3	4	1	0	0	0	0	0	0	5648.310233	1	171
111411	50	3	50~70	3	female	1	3	1		26.7	3	92.4	0	0	180	6:34:17	6.57	1.57	6:08:34	6.14	15.14	6.43	2	1	3	0	0	3	7	2	0	0	0	0	1	1	13242.11107	2	152
111413	34	1	50	2	male	6	5	1	3	23.6	2	87.6	0	0	600	16:25:43	16.43	11.43	7:55:43	7.93	16.93	8.64	4	1	3	0	0	2	6	2	0	0	0	0	0	0	18425.62522	1	169
111416	52	3	50~70	3	female	7	4	1		42.2	4	113.1	0	0	720	16:47:09	16.79	11.79	5:30:00	5.5	14.5	5.86	1	1	1	0	0	2	4	1	0	0	0	0	1	0	12746.16696	1	153
111417	80	6	70	4	female	4	1	1	1	27.9	3	99.3	15	10	360	21:17:09	21.29	16.29	10:00:00	10	19	12.71	5	1	2	0	0	2	5	2	0	1	0	0	1	0	6000.09211	2	151
111420	42	2	50	2	male	4	3	3	3	40.1	4	124	330	225	240	1:00:00	1	20	8:00:00	8	17	7	3	0	3	2	1	3	9	3	0	0	0	0	1	1	17518.65373	1	163
111422	71	5	70	4	male	3	3	2		31.2	4	121.9	0	0	300	21:00:00	21	16	6:00:00	6	15	9	5	1	3	0	0	1	5	2	0	0	0	0	1	1	5224.987153	2	167
111424	61	4	50~70	3	male	4	4	3	3	23.6	2	90.3	0	1125	300	15:42:51	15.71	10.71	6:00:00	6	15	7.43	3	0	1	1	0	2	4	1	0	0	0	0	1	0	8637.348182	1	172
111425	36	1	50	2	male	3	4	1	3	26.7	3	94.4	180	240	180	0:00:00	0	19	10:00:00	10	19	10	5	1	1	1	0	1	4	1	0	0	0	0	0	0	49393.2115	2	164
111426	28	1	50	1	male	4	3	1	3	22	2	79.5	2250	0	240	22:17:09	22.29	17.29	5:00:00	5	14	6.71	2	1	1	0	0	0	2	1	0	0	0	0	0	0	14475.10359	2	169
111427	54	3	50~70	3	male	6	5	1	3	27.2	3	95.6	900	90	240	21:00:00	21	16	6:25:43	6.43	15.43	9.43	5	1	2	2	0	0	5	2	0	0	0	0	1	0	14847.12096	1	172
111428	44	2	50	2	male	3	3	1	3	33.1	4	105.9	3780	0	120	17:38:34	17.64	12.64	5:30:00	5.5	14.5	5	1	1	2	0	0	4	7	2	0	0	0	0	0	0	20163.0855	2	158
111429	29	1	50	1	male	3	5	1	3	22.6	2	84.4	0	200	660	23:30:00	23.5	18.5	7:45:00	7.75	16.75	8.5	4	1	1	0	1	2	5	2	0	0	0	0	0	0	110850.7123	2	172
111430	28	1	50	1	female	3	5	1	3	22.2	2	74.3	0	140	600	23:30:00	23.5	18.5	6:47:09	6.79	15.79	7.29	3	0	1	0	0	2	3	1	0	0	0	0	0	0	40935.37512	2	167
111431	40	2	50	2	female	3	3	3	3	44.9	4	115.6	1290	120	120	22:08:34	22.14	17.14	7:17:09	7.29	16.29	9.14	5	1	3	2	1	3	10	3	0	0	0	0	1	0	28951.13703	2	158
111432	23	1	50	1	male	4	4	3					0	270	360	16:42:51	16.71	11.71	8:17:09	8.29	17.29	8.71	4	1	0	0	0	2	3	1	0	0	0	0	0		0	1	159
111433	51	3	50~70	3	male	1	2	2	3	25.1	3	90.1	0	0	150	1:00:00	1	20	9:00:00	9	18	8	4	0	1	2	0	1	4	1	0	0	0	0	1	0	25653.72133	1	169
111436	44	2	50	2	female	4	3	1	3	20.6	2	74.2	0	0	240	16:25:43	16.43	11.43	5:34:17	5.57	14.57	6.29	2	1	0	0	0	0	1	1	0	0	0	0	1	0	44962.7294	1	166
111439	80	6	70	4	male	3	2	2	2	27.7	3	102.3	0	0	420	21:00:00	21	16	6:00:00	6	15	9	5	1	2	1	0	3	7	2	0	1	0	1	1	0	16673.03426	2	159
111440	48	2	50	2	female	3	4	1	3	41.4	4	121.7	0	45	360	22:00:00	22	17	6:17:09	6.29	15.29	8.29	4	1	1	0	0	1	3	1	0	0	0	0	0	0	30695.73409	2	159
111441	64	4	50~70	3	male	6	5	1	2	26.1	3	98.6	0	15	240	22:30:00	22.5	17.5	7:00:00	7	16	8.5	4	1	1	0	0	1	3	1	0	0	0	0	1	0	10562.76624	1	169
111442	79	5	70	4	male	4	4	2	2	32.1	4	111.7	240	0	180	22:17:09	22.29	17.29	6:34:17	6.57	15.57	8.29	4	1	1	0	1	3	6	2	0	0	0	0	1	1	4224.558123	1	150
111443	60	4	50~70	3	male	1	4	2	3	29.2	3	104.8	300	0	240	23:00:00	23	18	6:38:34	6.64	15.64	7.64	3	0	2	0	1	1	4	1	0	0	0	0	1	1	15749.92746	1	154
111444	68	4	50~70	3	female	3	5	1	2	49.6	4	143	10	0	360	15:42:51	15.71	10.71	6:55:43	6.93	15.93	8.36	4	1	0	0	1	0	2	1	0	0	0	0	1	0	132234.0739	1	159
111448	62	4	50~70	3	male	1	1	1	2	26.9	3	95.8	0	0	150	22:17:09	22.29	17.29	5:08:34	5.14	14.14	6.86	2	1	0	0	0	0	1	1	0	0	0	0	0	0	6806.629053	1	170
111449	59	3	50~70	3	male	3	4	2	2	23.2	2	96.5	0	0	480	23:00:00	23	18	7:00:00	7	16	8	4	0	3	0	1	2	6	2	0	0	0	0	1	0	23187.7345	1	165
111453	26	1	50	1	male	1	3	3	2	25	3	83.7	0	0	300	6:34:17	6.57	1.57	8:17:09	8.29	17.29	8.57	4	1	1	0	1	2	5	2	0	0	0	0	0	0	41299.18682	1	151
111454	23	1	50	1	female	3	5	1	3	23.6	2	86.6	660	270	240	16:34:17	16.57	11.57	6:25:43	6.43	15.43	7	3	0	0	0	0	3	3	1	0	0	0	0	0	0	113390.2571	2	149
111459	54	3	50~70	3	male	3	1	1	3	30	4	118.5	0	0	360	18:47:09	18.79	13.79	4:30:00	4.5	13.5	9.71	5	1	2	0	0	1	4	1	0	0	0	0	1	0	40601.58139	2	149
111460	29	1	50	1	female	6	4	1					0	0	480	14:17:09	14.29	9.29	7:51:26	7.86	16.86	10.71	5	1	2	1	0	2	6	2	0	0	0	0	0		0	2	155
111461	80	6	70	4	female	3	4	1	2	24.2	2	98.5	0	0	300	23:30:00	23.5	18.5	7:30:00	7.5	16.5	8	4	0	2	1	0	2	5	2	0	0	0	0	0	1	31742.03429	2	164
111463	63	4	50~70	3	male	3	4	2	2	29.1	3	111	600	300	360	22:30:00	22.5	17.5	6:00:00	6	15	7.5	3	0	3	0	1	4	8	2	0	0	0	0	1	1	48193.07163	2	149
111470	31	1	50	2	female	3	5	1					105	50	720	23:00:00	23	18	7:34:17	7.57	16.57	8.57	4	1	2	0	1	2	6	2	0	0	0	0	0	0	0	1	156
111471	24	1	50	1	male	2	3	3	3	20.3	2	73.5	1200	0	180	4:17:09	4.29	23.29	12:51:26	12.86	21.86	8.57	4	1	0	0	0	1	2	1	0	0	0	0	0	0	58609.4376	2	162
111476	47	2	50	2	female	4	2	2	3	42.7	4	121.2	0	45	420	20:30:00	20.5	15.5	4:04:17	4.07	13.07	7.57	3	0	3	3	1	2	9	3	0	0	0	0	1	0	7894.545751	2	152
111479	43	2	50	2	male	1	1	1		28.1	3	94.5	25897.5	0	480	0:00:00	0	19	5:55:43	5.93	14.93	5.93	1	1	1	1	0	2	5	2	0	0	0	0	0	0	17571.1318	1	152
111482	29	1	50	1	female	1	3	1					630	0	240	23:00:00	23	18	5:51:26	5.86	14.86	6.86	2	1	1	0	0	3	5	2	0	0	0	0	0		0	1	161
111486	32	1	50	2	male	3	5	1		36.4	4		0	45	780	17:21:26	17.36	12.36	7:00:00	7	16	6.79	2	1	3	1	1	3	9	3	0	0	0	0	0	0	271309.5613	2	172
111487	80	6	70	4	female	4	2	2	2				0	0	180	16:25:43	16.43	11.43	6:42:51	6.71	15.71	7.43	3	0	0	0	0	1	1	1	0	0	0	0	1	0	12406.23325	1	163
111488	21	1	50	1	male	4	4	1	3	22.8	2	76.3	150	600	300	0:00:00	0	19	6:34:17	6.57	15.57	6.57	2	1	0	0	0	3	4	1	0	0	0	0	0	0	8059.916305	1	150
111489	35	1	50	2	female	4	4	1	3	34.7	4	102.7	3600	0	120	22:17:09	22.29	17.29	4:57:09	4.95	13.95	6.79	2	1	3	0	0	2	6	2	0	1	0	0	1	0	10830.19151	2	163
111490	73	5	70	4	male	7	4	2					2040	0	240	22:30:00	22.5	17.5	5:00:00	5	14	6.5	2	1	0	0	0	0	1	1	0	0	0	0	1		52132.94647	1	151
111491	58	3	50~70	3	female	3	5	1	1	29.7	3	104.5	60	60	240	23:00:00	23	18	7:00:00	7	16	8	4	0	2	2	0	2	6	2	0	0	0	0	0	0	29781.97505	2	149
111492	42	2	50	2	female	1	3	2	2	36.4	4	114.8	0	0	720	20:00:00	20	15	7:00:00	7	16	11	5	1	3	2	1	1	8	2	0	0	0	0	0	0	12031.31516	2	155
111493	74	5	70	4	female	3	3	1	2	38.5	4	113.2	0	0	1080	22:00:00	22	17	4:00:00	4	13	6	2	1	3	0	0	3	7	2	0	0	0	0	1	0	31657.34944	2	167
111497	36	1	50	2	female	4	5	1		28.4	3	88.2	1680	90	40	7:00:00	7	2	7:06:26	7.11	16.11	7.14	3	0	1	0	0	2	3	1	0	0	0	0	0	0	9946.459081	1	152
111502	64	4	50~70	3	female	4	4	2	3	44.4	4	120.1	0	60	360	0:00:00	0	19	7:00:00	7	16	7	3	0	1	0	0	1	2	1	0	0	0	0	1	0	6007.180078	1	168
111503	46	2	50	2	male	3	4	2	3	29.9	3	104.1	1500	120	240	23:00:00	23	18	6:00:00	6	15	7	3	0	2	1	0	2	5	2	0	0	0	0	0	0	72272.91784	3	156
111504	32	1	50	2	female	3	4	1	3	31.7	4	103	4410	720	120	1:25:43	1.43	20.43	5:34:17	5.57	14.57	4.14	1	1	3	0	0	1	5	2	0	0	0	0	0	0	33556.70618	2	155
111505	33	1	50	2	female	2	3	3	3	20.2	2	74.6	0	210	720	22:00:00	22	17	7:00:00	7	16	9	5	1	0	0	0	0	1	1	0	0	0	0	1		12709.87292	2	156
111507	58	3	50~70	3	male	6	5	2	3	24.3	2	93.2	0	0	45	22:17:09	22.29	17.29	5:57:51	5.96	14.96	7.86	3	0	1	0	0	2	3	1	0	0	0	0	0	0	10476.34622	1	169
111510	39	1	50	2	male	3	5	3	3	25.6	3	91.7	300	330	180	22:17:09	22.29	17.29	6:00:00	6	15	7.71	3	0	1	0	1	1	3	1	0	0	0	0	0	0	64151.16621	2	159
111511	32	1	50	2	male	2	2	2	3	28.3	3	91.5	2520	150	60	22:00:00	22	17	6:00:00	6	15	8	4	0	0	0	0	0	0	1	0	0	0	0	0	0	28302.88056	3	156
111512	39	1	50	2	male	3	3	3	3	23	2	91	540	0	360	22:17:09	22.29	17.29	7:51:26	7.86	16.86	9.57	5	1	2	0	0	1	4	1	0	0	0	0	1	0	16059.85146	1	167
111513	66	4	50~70	3	male	2	1	2	3	31.8	4	110.4	840	0	480	23:00:00	23	18	9:38:34	9.64	18.64	10.64	5	1	3	2	0	1	7	2	0	0	0	0	1	1	7120.434561	1	169
111514	64	4	50~70	3	female	3	5	1	3	29.4	3	98.3	20	20	480	22:00:00	22	17	5:57:51	5.96	14.96	8.14	4	1	0	0	0	2	3	1	0	0	0	0	0	0	109582.3928	2	149
111516	61	4	50~70	3	male	2	4	1	3	33.5	4	112.5	1200	120	420	21:38:34	21.64	16.64	4:40:43	4.68	13.68	7.21	3	0	1	0	1	1	3	1	0	0	0	0	1	1	8089.093085	2	161
111519	32	1	50	2	female	2	2	1	3	30.6	4	94	0	420	180	15:42:51	15.71	10.71	6:10:00	6.17	15.17	7.43	3	0	1	1	0	1	3	1	0	0	0	0	0	0	12753.80809	1	149
111520	58	3	50~70	3	female	1	1	2	2				420	0	360	23:00:00	23	18	5:30:00	5.5	14.5	6.5	2	1	1	0	0	4	6	2	0	0	0	0	0	0	12040.3367	2	154
111522	50	3	50~70	3	female	1	2	2	3	36.2	4	103.4	180	60	360	21:34:17	21.57	16.57	6:55:43	6.93	15.93	9.36	5	1	3	0	0	3	7	2	0	0	0	0	1	0	8861.93955	2	152
111523	59	3	50~70	3	female	1	1	1	2	39.8	4	124.1	0	0	30	20:00:00	20	15	3:25:43	3.43	12.43	7.43	3	0	0	0	1	0	1	1	0	0	0	0	0	1	5780.839659	2	155
111525	61	4	50~70	3	male	1	4	1	3	23.5	2	93.7	630	0	240	22:00:00	22	17	4:17:09	4.29	13.29	6.29	2	1	1	0	1	0	3	1	0	0	0	0	1	0	6181.258166	2	155
111528	36	1	50	2	male	3	2	3	2	21.9	2	83.5	2400	0	360	23:00:00	23	18	5:00:00	5	14	6	2	1	3	0	0	0	4	1	0	0	0	0	0	0	67397.42894	2	164
111533	25	1	50	1	female	3	3	1	3	35.3	4	106.1	1800	360	120	1:25:43	1.43	20.43	8:00:00	8	17	6.57	2	1	3	0	1	4	9	3	0	0	0	0	0	0	163885.9908	1	172
111535	64	4	50~70	3	female	3	3	3	3	26.2	3	102	480	0	480	22:00:00	22	17	7:00:00	7	16	9	5	1	2	1	1	2	7	2	0	0	0	0	1	0	66111.81639	1	151
111536	26	1	50	1	male	6	5	1	3	23.2	2	84	0	0	600	22:17:09	22.29	17.29	6:34:17	6.57	15.57	8.29	4	1	0	2	0	0	3	1	0	0	0	0	0	0	34874.45933	2	162
111541	27	1	50	1	female	6	5	1	3	20.2	2	72	0	250	420	16:42:51	16.71	11.71	8:17:09	8.29	17.29	8.71	4	1	2	0	0	2	5	2	0	0	0	0	0	0	18397.31391	2	160
111542	53	3	50~70	3	male	3	5	1	2	24.4	2	86.2	0	690	300	22:30:00	22.5	17.5	3:50:00	3.83	12.83	5.5	1	1	0	0	0	2	3	1	0	0	0	0	0	0	167406.0034	2	149
111543	30	1	50	2	female	3	4	2	3	19.1	2	77	120	180	120	0:00:00	0	19	6:17:09	6.29	15.29	6.29	2	1	2	0	0	2	5	2	0	0	0	0	0	0	41134.10975	2	163
111544	68	4	50~70	3	female	3	2	2					30	0	480	23:00:00	23	18	6:00:00	6	15	7	3	0	3	0	0	4	7	2	0	0	0	0	1	1	0	2	167
111546	58	3	50~70	3	male	4	3	2	3	28	3	104.4	600	0	180	22:30:00	22.5	17.5	6:30:00	6.5	15.5	8	4	0	2	0	0	2	4	1	0	0	0	0	0	0	26941.00671	1	172
111548	79	5	70	4	male	7	1	2	2	33.5	4	119.7	0	0	720	20:00:00	20	15	8:00:00	8	17	12	5	1	3	3	0	0	7	2	0	0	0	0	0	1	4651.553281	2	164
111550	76	5	70	4	female	3	3	1	3	30.5	4	104.5	0	0	300	23:00:00	23	18	8:30:00	8.5	17.5	9.5	5	1	1	0	0	3	5	2	0	0	0	0	0	0	24204.59587	2	150
111551	39	1	50	2	female	1	1	1	2	28	3	92.5	2700	52.5	170	21:17:09	21.29	16.29	5:08:34	5.14	14.14	7.86	3	0	3	0	0	3	6	2	0	0	0	0	0	0	6427.805867	1	152
111554	79	5	70	4	male	4	3	1	3	23.9	2	84.7	480	40	180	22:38:34	22.64	17.64	6:00:00	6	15	7.36	3	0	2	2	1	2	7	2	0	0	0	0	1	1	8551.516183	1	153
111555	29	1	50	1	female	6	5	1	3	41.6	4	120	0	90	180	16:04:17	16.07	11.07	7:25:43	7.43	16.43	8.5	4	1	1	0	0	2	4	1	0	0	0	0	0	0	19250.94256	1	164
111556	52	3	50~70	3	female	4	4	1	3	49	4	142.3	0	30	720	23:00:00	23	18	5:15:00	5.25	14.25	6.5	2	1	2	0	0	2	5	2	0	0	0	0	1	0	6038.495289	2	167
111557	48	2	50	2	female	3	5	1	3	32.4	4	108.8	450	0	480	23:00:00	23	18	5:34:17	5.57	14.57	6.57	2	1	1	1	0	2	5	2	0	0	0	0	0	0	76302.86629	2	158
111560	72	5	70	4	female	4	5	3	3	36.3	4	122.4	12.5	0	300	22:38:34	22.64	17.64	7:00:00	7	16	8.36	4	1	3	0	0	1	5	2	0	0	0	0	1	0	8999.784342	2	168
111561	28	1	50	1	female	7	5	1	3	32.8	4	104	90	120	240	22:17:09	22.29	17.29	5:55:43	5.93	14.93	7.64	3	0	1	0	0	2	3	1	0	0	0	0	0	0	17454.67361	1	164
111563	43	2	50	2	male	2	3	2	3	43.3	4	126.9	0	0	840	16:04:17	16.07	11.07	6:30:00	6.5	15.5	7.57	3	0	3	3	1	2	9	3	0	0	0	0	1		38421.63933	2	171
111564	61	4	50~70	3	male	4	3	1	3	33.6	4	116	120	90	180	21:51:26	21.86	16.86	6:51:26	6.86	15.86	9	5	1	3	0	1	3	8	2	0	1	0	0	0	1	3053.35764	1	150
111565	22	1	50	1	female	4	4	1					0	300	480	15:42:51	15.71	10.71	9:17:09	9.29	18.29	10.71	5	1	0	0	0	3	4	1	0	0	0	0	0		0	1	161
111569	74	5	70	4	female	2	3	2					0	0	480	1:00:00	1	20	5:34:17	5.57	14.57	4.57	1	1	3	0	1	4	9	3	0	0	0	0	0	1	0	1	156
111571	64	4	50~70	3	female	3	3	2	1	33	4	116.3	0	0	360	21:55:43	21.93	16.93	5:00:00	5	14	7.07	3	0	1	1	0	1	3	1	0	0	0	0	1	0	12810.02016	2	167
111572	26	1	50	1	female	3	5	1	3	29	3	91.3	450	140	360	0:34:17	0.57	19.57	8:08:34	8.14	17.14	7.57	3	0	2	1	0	2	5	2	0	0	0	0	0	0	73224.60547	1	170
111574	71	5	70	4	male	1	5	2	3	29.4	3	104.6	0	0	720	20:47:09	20.79	15.79	4:47:09	4.79	13.79	8	4	0	3	0	0	1	4	1	0	0	0	0	1	0	14649.65419	2	154
111575	37	1	50	2	female	6	5	1	3	28.7	3	102.4	0	0	120	15:42:51	15.71	10.71	7:08:34	7.14	16.14	8.57	4	1	2	0	0	0	3	1	0	0	0	0	0	0	17358.3311	1	169
111577	53	3	50~70	3	male	1	3	2	3	27.8	3		0	90	240	16:25:43	16.43	11.43	7:08:34	7.14	16.14	7.86	3	0	3	3	0	1	7	2	0	0	0	0	0	0	18333.09798	2	166
111579	80	6	70	4	male	7	4	2	2	27.2	3	105.3	0	0	600	1:00:00	1	20	5:00:00	5	14	4	1	1	2	2	0	2	7	2	0	0	0	0	1	0	10313.064	1	167
111582	53	3	50~70	3	female	6	5	1		24.8	2	88.9	0	0	120	16:25:43	16.43	11.43	6:34:17	6.57	15.57	7.29	3	0	0	0	0	0	0	1	0	0	0	0	0	0	15036.47367	1	164
111585	38	1	50	2	male	6	5	1	2	23.3	2	90.2	0	0	540	23:00:00	23	18	7:34:17	7.57	16.57	8.57	4	1	2	2	0	1	6	2	0	0	0	0	0	0	14119.51867	1	162
111586	55	3	50~70	3	female	7	5	2	2	30.6	4	101.7	300	0	3	22:00:00	22	17	5:17:09	5.29	14.29	7.29	3	0	0	0	0	0	0	1	0	0	0	0	0	0	51117.13657	2	155
111587	46	2	50	2	male	4	5	1	3	25.5	3	93.8	630	0	240	2:17:09	2.29	21.29	7:51:26	7.86	16.86	5.57	1	1	3	2	0	4	10	3	0	0	0	0	0	0	8209.70518	2	171
111588	49	2	50	2	male	3	4	2	3	30.2	4	100.6	60	0	840	22:00:00	22	17	5:47:09	5.79	14.79	7.79	3	0	3	3	1	4	11	3	0	0	0	0	0	1	54858.24372	2	158
111589	33	1	50	2	female	1	3	1	2	37.1	4	115.6	0	0	120	3:34:17	3.57	22.57	10:51:26	10.86	19.86	7.29	3	0	3	0	0	1	4	1	0	0	0	0	0	0	18285.50712	1	170
111590	40	2	50	2	female	3	4	2	3	44.2	4	131.3	460	112.5	180	0:00:00	0	19	8:00:00	8	17	8	4	0	3	3	1	2	9	3	0	0	0	0	1	1	28968.88511	1	157
111595	43	2	50	2	male	3	3	3	3	22.6	2	83.2	840	0	120	0:00:00	0	19	4:30:00	4.5	13.5	4.5	1	1	3	0	0	2	6	2	0	0	0	0	1	0	12667.22708	2	151
111596	62	4	50~70	3	male	2	1	1	2				0	120	120	21:00:00	21	16	4:00:00	4	13	7	3	0	1	0	0	0	1	1	0	0	0	0	0		2770.19585	2	164
111598	36	1	50	2	male	4	3	1	3	47.4	4	146.6	0	0	300	16:25:43	16.43	11.43	6:51:26	6.86	15.86	7.57	3	0	2	0	0	2	4	1	0	0	0	0	1	1	27720.39264	1	151
111599	53	3	50~70	3	female	4	3	1	1	27.7	3	94.2	0	0	540	21:00:00	21	16	6:30:00	6.5	15.5	9.5	5	1	3	1	0	2	7	2	0	0	0	0	0	0	18614.13853	1	158
111604	62	4	50~70	3	female	3	3	3	2	36.1	4	126.2	172.5	0	45	7:15:00	7.25	2.25	13:47:09	13.79	22.79	6.71	2	1	3	3	0	3	10	3	0	0	0	0	1	1	17506.88886	2	166
111605	25	1	50	1	male	6	5	1	1	29.2	3	101.9	900	660	480	22:00:00	22	17	7:17:09	7.29	16.29	9.29	5	1	1	0	0	1	3	1	0	0	0	0	0	0	34874.45933	2	162
111609	43	2	50	2	male	4	4	3	3	35.6	4	117.3	0	30	210	0:17:09	0.29	19.29	5:12:51	5.21	14.21	4.93	1	1	1	0	0	1	3	1	0	0	0	0	1	1	5797.254124	2	167
111610	63	4	50~70	3	male	4	3	3	3	20.1	2	81.4	75	0	360	21:00:00	21	16	8:17:09	8.29	17.29	11.29	5	1	3	3	0	3	10	3	0	1	0	0	0	0	5074.837955	2	169
111613	40	2	50	2	female	4	4	1	3	28.8	3	91.7	0	0	600	22:38:34	22.64	17.64	6:34:17	6.57	15.57	7.93	3	0	2	0	0	1	3	1	0	0	0	0	1	0	7789.773584	1	170
111614	58	3	50~70	3	female	4	3	2	2	40.9	4	131.5	0	0	600	23:00:00	23	18	6:00:00	6	15	7	3	0	1	0	0	1	2	1	0	0	0	0	1	0	14916.47122	2	160
111616	63	4	50~70	3	female	4	5	1	3	49.3	4	138.3	0	0	360	23:00:00	23	18	6:34:17	6.57	15.57	7.57	3	0	2	1	1	3	7	2	0	0	0	0	1	1	3895.53135	2	170
111617	55	3	50~70	3	male	4	2	3	2	27.1	3	99.1	0	0	120	1:30:00	1.5	20.5	10:30:00	10.5	19.5	9	5	1	2	1	0	2	6	2	1	1	0	1	1	0	7147.549995	1	171
111618	48	2	50	2	male	4	3	3	3	21	2	77.4	0	210	300	15:42:51	15.71	10.71	7:51:26	7.86	16.86	9.29	5	1	1	0	0	2	4	1	0	0	0	0	1	0	7831.975357	2	151
111621	60	4	50~70	3	male	1	3	1	3	29	3	101.1	1800	22.5	180	23:30:00	23.5	18.5	6:00:00	6	15	6.5	2	1	0	0	1	1	3	1	0	0	0	0	1	0	5592.647685	2	164
111623	27	1	50	1	female	4	4	1		23.7	2	71.5	840	720	240	21:00:00	21	16	5:00:00	5	14	8	4	0	1	0	0	3	4	1	0	0	0	0	0	0	18379.12079	2	169
111625	80	6	70	4	male	7	2	2	3	26.9	3	104.8	120	120	480	23:00:00	23	18	8:00:00	8	17	9	5	1	3	2	0	1	7	2	0	0	0	0	1	0	13027.45916	2	159
111629	57	3	50~70	3	male	3	4	3	3	21.7	2	89.5	120	10	1020	3:00:00	3	22	13:00:00	13	22	10	5	1	2	0	1	1	5	2	0	0	0	0	1	0	13151.3578	2	166
111631	71	5	70	4	male	3	3	1	3	28.5	3	107.1	20	0	480	0:00:00	0	19	9:00:00	9	18	9	5	1	1	0	1	3	6	2	0	1	1	1	1	0	10592.4544	2	158
111632	50	3	50~70	3	male	6	5	1	3	31.9	4	111.6	630	300	300	16:04:17	16.07	11.07	7:17:09	7.29	16.29	8.36	4	1	1	0	0	0	2	1	0	0	0	0	0	1	18695.00805	2	153
111633	42	2	50	2	female	3	2	3	3	34.6	4	116.4	60	0	300	6:00:00	6	1	15:00:00	15	0	9	5	1	3	0	0	2	6	2	0	0	0	0	0	0	10242.09116	1	167
111635	64	4	50~70	3	male	4	4	1	3	27.4	3	100	90	0	180	16:21:26	16.36	11.36	8:17:09	8.29	17.29	9.07	5	1	1	1	1	2	6	2	0	0	0	0	1	0	4384.514911	2	159
111637	29	1	50	1	female	3	5	1					20	10	480	23:30:00	23.5	18.5	7:38:34	7.64	16.64	8.14	4	1	1	0	0	2	4	1	0	0	0	0	0		0	1	157
111638	33	1	50	2	male	2	4	2	3	29.2	3	100.6	2100	570	90	16:25:43	16.43	11.43	6:08:34	6.14	15.14	6.86	2	1	2	0	0	2	5	2	0	0	0	0	0	0	47249.17179	1	169
111639	71	5	70	4	male	3	5	2	2	33.5	4	123.9	750	80	360	21:30:00	21.5	16.5	7:00:00	7	16	9.5	5	1	3	0	1	2	7	2	0	0	0	0	1	0	78210.54566	2	172
111641	74	5	70	4	female	6	5	1	3	29	3	99.1	0	0	600	1:30:00	1.5	20.5	6:34:17	6.57	15.57	5.07	1	1	2	2	0	1	6	2	0	0	0	0	1	1	15768.56343	1	154
111642	80	6	70	4	male	4	3	2	3	21.8	2	87.5	0	150	120	22:00:00	22	17	5:00:00	5	14	7	3	0	3	0	0	2	5	2	0	0	0	0	1	1	7066.700932	2	155
111643	80	6	70	4	male	3	5	2	3	23.3	2	92.5	0	0	600	0:00:00	0	19	9:00:00	9	18	9	5	1	1	0	0	4	6	2	0	0	0	0	1	0	36503.52939	1	165
111645	49	2	50	2	female	3	2	3	2	38	4	119.7	0	0	180	16:25:43	16.43	11.43	4:35:00	4.58	13.58	5.36	1	1	2	1	1	2	7	2	0	0	1	0	1	0	29000.86289	1	155
111646	30	1	50	2	female	6	5	1	1	16.5	1	70.5	0	75	240	16:42:51	16.71	11.71	9:12:51	9.21	18.21	9.64	5	1	0	0	0	1	2	1	0	0	0	0	0	0	31233.53598	2	157
111647	80	6	70	4	male	3	5	2	3	22.9	2	94.7	300	450	240	22:00:00	22	17	6:00:00	6	15	8	4	0	2	0	0	2	4	1	1	1	1	0	1	0	16588.86683	2	164
111649	74	5	70	4	male	1	1	2	2	24.7	2	88.9	0	0	0	20:00:00	20	15	5:00:00	5	14	9	5	1	0	0	0	0	1	1	0	0	0	0	0	1	4276.907129	1	158
111650	32	1	50	2	female	6	5	1	3	20.2	2	68.4	0	40	360	2:00:00	2	21	9:00:00	9	18	7	3	0	1	1	1	3	6	2	0	0	0	0	0	0	16516.45119	1	161
111651	39	1	50	2	female	4	3	1	3	47	4	117.6	2100	60	60	21:17:09	21.29	16.29	5:51:26	5.86	14.86	8.57	4	1	3	3	1	2	10	3	0	0	0	0	1		12472.76787	1	156
111652	23	1	50	1	female	4	3	1	3	17.7	1	71	0	90	20	23:00:00	23	18	6:25:43	6.43	15.43	7.43	3	0	0	0	0	3	3	1	0	0	0	0	0	0	6271.593806	2	156
111655	55	3	50~70	3	female	1	2	3	3	21.4	2	80.9	0	0	720	1:00:00	1	20	10:00:00	10	19	9	5	1	0	0	0	2	3	1	0	0	0	0	0	0	10217.93872	1	158
111656	78	5	70	4	female	4	3	1	3	20.8	2	81.9	0	15	360	21:00:00	21	16	7:00:00	7	16	10	5	1	0	0	0	4	5	2	0	0	0	0	1	1	17076.97714	1	163
111658	50	3	50~70	3	female	2	5	1	3	25.2	3	82	0	360	600	0:00:00	0	19	5:30:00	5.5	14.5	5.5	1	1	0	0	1	1	3	1	0	0	0	0	0	0	24366.17139	1	153
111659	32	1	50	2	male	4	3	3	3	19.7	2	71.3	1350	0	240	13:25:43	13.43	8.43	10:08:34	10.14	19.14	3.57	1	1	0	0	0	3	4	1	0	0	0	0	0	0	12484.95174	2	170
111660	58	3	50~70	3	female	1	5	1	2	23.6	2	85.5	0	0	20	23:00:00	23	18	6:55:43	6.93	15.93	7.93	3	0	1	0	0	1	2	1	0	0	0	0	1	0	15382.98545	1	170
111663	68	4	50~70	3	female	1	3	1		34.3	4	115.9	0	75	360	22:47:09	22.79	17.79	6:17:09	6.29	15.29	7.5	3	0	2	0	0	1	3	1	0	0	0	0	1	0	10448.5208	2	159
111666	41	2	50	2	female	4	4	2	3	29.5	3	90.6	900	0	180	21:34:17	21.57	16.57	7:06:26	7.11	16.11	9.71	5	1	3	0	1	2	7	2	0	0	0	0	1	0	15752.53615	1	172
111667	38	1	50	2	female	3	4	1		19.9	2	78	180	465	240	16:25:43	16.43	11.43	5:51:26	5.86	14.86	6.57	2	1	0	0	1	2	4	1	0	0	0	0	0		52522.00015	2	158
111668	52	3	50~70	3	male	3	4	1	3	44.9	4	136.4	75	30	780	22:00:00	22	17	5:38:34	5.64	14.64	7.64	3	0	3	2	0	3	8	2	0	0	0	0	1	0	74786.23348	2	158
111669	45	2	50	2	male	4	3	3	3	38.1	4	121.2	1350	0	240	15:42:51	15.71	10.71	7:34:17	7.57	16.57	9	5	1	3	1	0	2	7	2	0	1	0	0	1	0	16457.2316	2	161
111670	48	2	50	2	female	4	4	3	3	22.4	2	91.4	0	0	900	15:42:51	15.71	10.71	7:00:00	7	16	8.43	4	1	2	1	1	2	7	2	0	0	0	0	1	0	6885.393377	2	169
111671	39	1	50	2	male	4	3	3	3	18.3	1	70.5	510	0	300	23:30:00	23.5	18.5	5:17:09	5.29	14.29	5.79	1	1	1	0	0	3	5	2	0	0	0	0	1	0	11899.4479	1	171
111673	25	1	50	1	female	3	3	3	3	31.6	4	111.4	30	0	600	15:21:26	15.36	10.36	5:36:26	5.61	14.61	7.57	3	0	1	0	0	1	2	1	0	0	0	0	0	0	25557.94424	2	156
111674	61	4	50~70	3	male	3	5	1	2	39.8	4	127.7	45	67.5	360	1:30:00	1.5	20.5	9:00:00	9	18	7.5	3	0	1	1	1	1	4	1	0	0	0	0	0	0	34671.04777	2	149
111675	35	1	50	2	female	4	4	1	2	36.3	4	106.8	35	450	180	22:17:09	22.29	17.29	5:25:43	5.43	14.43	7.14	3	0	0	0	0	2	2	1	0	0	0	0	0	0	24038.56327	1	172
111676	24	1	50	1	female	4	5	1	3	40.6	4	122.6	0	390	360	15:42:51	15.71	10.71	4:51:26	4.86	13.86	6.29	2	1	0	0	0	0	1	1	0	0	0	0	1	0	12619.90764	2	170
111677	56	3	50~70	3	female	3	4	1					0	330	600	23:00:00	23	18	5:55:43	5.93	14.93	6.93	2	1	1	1	1	3	7	2	0	0	0	0	0		0	3	156
111679	49	2	50	2	female	4	4	1	3	24.7	2	89.4	40026	70	150	8:34:17	8.57	3.57	12:42:51	12.71	21.71	4.14	1	1	1	0	1	3	6	2	0	0	0	0	1	0	11394.21023	1	153
111682	59	3	50~70	3	female	1	2	1	3	32	4	106.5	0	0	540	22:17:09	22.29	17.29	5:51:26	5.86	14.86	7.57	3	0	3	0	0	1	4	1	0	0	0	0	1	0	11425.12629	2	165
111683	20	1	50	1	female	2	4	1	1	24.4	2	79	20	0	30	16:25:43	16.43	11.43	9:17:09	9.29	18.29	10	5	1	2	0	0	1	4	1	0	0	0	0	0	0	11982.92304	1	149
111687	72	5	70	4	male	4	3	3	3	26.4	3	98.5	180	180	240	23:00:00	23	18	6:30:00	6.5	15.5	7.5	3	0	0	0	0	0	0	1	0	0	0	0	0	0	6964.775854	1	170
111688	36	1	50	2	female	4	4	1	3	34.9	4	111.6	750	0	180	8:42:51	8.71	3.71	8:25:43	8.43	17.43	6.57	2	1	2	0	0	2	5	2	0	0	0	0	1	0	4022.61679	1	150
111692	38	1	50	2	female	2	2	1	2	30.4	4	98.5	240	20	180	23:30:00	23.5	18.5	8:25:43	8.43	17.43	8.93	4	1	1	1	0	1	4	1	0	0	0	0	0	0	24167.41018	2	153
111693	26	1	50	1	female	7	5	1	3	21.9	2	77.7	0	30	180	6:34:17	6.57	1.57	9:08:34	9.14	18.14	9.43	5	1	1	0	0	4	6	2	0	0	0	0	0	0	29427.28227	1	169
111695	30	1	50	2	female	2	4	1	3	26.7	3	88	0	45	360	21:00:00	21	16	5:55:43	5.93	14.93	8.93	4	1	1	1	0	0	3	1	0	0	0	0	0	0	36277.37479	1	159
111698	65	4	50~70	3	female	3	3	2	2	38.1	4	122	0	15	480	23:00:00	23	18	7:00:00	7	16	8	4	0	3	3	1	2	9	3	1	0	0	0	1	0	41919.01489	2	151
111700	46	2	50	2	female	3	5	1	3	19.7	2	74	0	330	480	22:47:09	22.79	17.79	6:47:09	6.79	15.79	8	4	0	0	1	0	1	2	1	0	0	0	0	0	0	104707.5769	1	164
111701	80	6	70	4	male	3	4	1	3	25.2	3		0	0	480	22:00:00	22	17	9:00:00	9	18	11	5	1	0	0	0	0	1	1	1	0	0	0	1	1	11522.1043	2	153
111703	48	2	50	2	male	2	4	1	3	27.9	3	97.5	150	0	30	21:55:43	21.93	16.93	5:51:26	5.86	14.86	7.93	3	0	3	1	0	0	4	1	0	0	0	0	1	0	26063.74953	1	168
111704	52	3	50~70	3	female	6	3	1	2	27.5	3	101.2	0	0	180	21:00:00	21	16	7:00:00	7	16	10	5	1	3	0	0	2	6	2	0	0	0	0	0	1	20114.84825	1	169
111707	80	6	70	4	male	3	4	2	2	29.9	3	111.1	0	0	300	22:00:00	22	17	7:00:00	7	16	9	5	1	0	0	0	2	3	1	0	0	0	0	1	1	16492.02484	1	163
111708	44	2	50	2	female	3	4	3	3	47.8	4	136.3	2520	120	300	4:00:00	4	23	13:21:26	13.36	22.36	9.36	5	1	3	3	0	4	11	3	1	0	0	0	1	1	13904.05881	2	168
111710	22	1	50	1	female	4	4	1	3	22.2	2	67.8	840	0	60	3:00:00	3	22	11:00:00	11	20	8	4	0	1	0	0	2	3	1	0	0	0	0	0	0	19171.80995	3	156
111714	52	3	50~70	3	male	6	2	1					0	225	240	22:17:09	22.29	17.29	7:10:43	7.18	16.18	9.07	5	1	0	0	0	2	3	1	0	0	0	0	0		0	1	164
111716	55	3	50~70	3	female	6	3	1	1	27.1	3	97.5	0	0	60	23:30:00	23.5	18.5	4:42:51	4.71	13.71	5.21	1	1	0	0	1	4	6	2	0	0	0	0	1	1	9879.727529	2	169
111719	23	1	50	1	male	2	4	1	1	20	2	78.5	2400	0	120	22:00:00	22	17	6:34:17	6.57	15.57	8.57	4	1	1	0	0	1	3	1	0	0	0	0	0	0	22442.76186	2	164
111720	35	1	50	2	female	3	4	1	3	37.2	4	122.5	0	60	60	23:30:00	23.5	18.5	5:21:26	5.36	14.36	5.86	1	1	0	0	0	2	3	1	0	0	0	0	0	0	53642.39327	2	158
111722	66	4	50~70	3	male	3	1	1					4800	0	180	21:30:00	21.5	16.5	4:47:09	4.79	13.79	7.29	3	0	0	0	0	1	1	1	0	0	0	0	0		0	1	157
111723	66	4	50~70	3	female	6	5	2	3	25.3	3	95.1	0	45	300	23:00:00	23	18	7:30:00	7.5	16.5	8.5	4	1	3	2	0	3	9	3	0	0	0	0	1	1	8015.885703	1	158
111724	31	1	50	2	female	3	5	1	3	26.5	3	85.2	90	170	780	22:38:34	22.64	17.64	5:55:43	5.93	14.93	7.29	3	0	3	0	0	2	5	2	0	0	0	0	0	0	133038.8421	1	164
111726	43	2	50	2	female	4	5	1	3	35.5	4	106.4	0	150	540	16:25:43	16.43	11.43	5:34:17	5.57	14.57	6.29	2	1	2	0	1	2	6	2	0	0	0	0	1	0	21943.1331	1	151
111729	31	1	50	2	male	6	5	1	3	27.4	3	97.6	0	170	240	0:17:09	0.29	19.29	8:42:51	8.71	17.71	8.43	4	1	2	0	0	0	3	1	0	0	0	0	0	0	31513.92521	2	157
111731	21	1	50	1	female	3	4	1	3	19.8	2	73	0	210	300	23:00:00	23	18	7:17:09	7.29	16.29	8.29	4	1	0	0	0	2	3	1	0	0	0	0	0	0	109094.5868	2	157
111732	46	2	50	2	female	3	5	1	3	31.2	4	98.5	20	345	300	0:17:09	0.29	19.29	7:20:00	7.33	16.33	6.93	2	1	1	0	0	2	4	1	0	0	0	0	1	0	15392.72645	2	167
111733	31	1	50	2	male	6	5	2	3	29.6	3	98.2	0	750	480	16:42:51	16.71	11.71	7:34:17	7.57	16.57	8	4	0	2	1	0	0	3	1	0	0	0	0	1	0	8836.914423	1	170
111734	45	2	50	2	male	1	3	2	3	32.5	4	106.9	0	140	900	1:00:00	1	20	6:00:00	6	15	5	1	1	3	0	1	3	8	2	0	0	0	0	1	1	88912.08215	1	172
111736	54	3	50~70	3	female	2	5	1	2	29.4	3	88.2	0	30	300	21:00:00	21	16	6:10:43	6.18	15.18	9.36	5	1	0	0	0	1	2	1	0	0	0	0	1	0	27211.07856	1	160
111737	60	4	50~70	3	male	4	1	3	3	31.4	4	113.9	0	0	480	6:00:00	6	1	9:00:00	9	18	3	1	1	1	0	1	0	3	1	0	1	0	1	1	1	2451.033527	2	151
111741	69	4	50~70	3	female	3	5	1	3	20.1	2	79.1	0	90	600	1:00:00	1	20	9:30:00	9.5	18.5	8.5	4	1	0	0	0	0	1	1	0	0	0	0	0	0	17999.55237	2	151
111744	41	2	50	2	female	4	5	1	1	26.1	3	86.4	0	30	600	15:42:51	15.71	10.71	6:17:09	6.29	15.29	7.71	3	0	1	0	0	1	2	1	0	0	0	0	0	0	8045.629453	2	170
111745	63	4	50~70	3	male	3	4	2	3	35.2	4	112.3	60	480	360	21:17:09	21.29	16.29	5:17:09	5.29	14.29	8	4	0	2	0	0	4	6	2	0	0	1	0	1	1	58418.68004	3	156
111746	20	1	50	1	female	3	4	1					0	480	300	21:55:43	21.93	16.93	7:17:09	7.29	16.29	9.36	5	1	1	0	0	3	5	2	0	0	0	0	0		0	2	167
111749	63	4	50~70	3	male	3	3	2	2	33.8	4	103.5	1680	0	180	23:00:00	23	18	6:30:00	6.5	15.5	7.5	3	0	2	2	0	1	5	2	0	0	0	0	0	0	18210.06748	2	158
111751	55	3	50~70	3	female	3	4	1	3	38.6	4	116.6	30	0	480	0:30:00	0.5	19.5	7:12:51	7.21	16.21	6.71	2	1	2	0	1	1	5	2	0	0	0	0	1	0	167096.907	1	169
111752	54	3	50~70	3	male	2	5	1	1	44.3	4	136.7	0	45	600	16:25:43	16.43	11.43	7:02:09	7.04	16.04	7.93	3	0	0	0	1	3	4	1	0	0	0	0	1	0	37746.26246	2	153
111753	51	3	50~70	3	male	2	5	1	3	27.2	3		0	90	180	16:42:51	16.71	11.71	6:34:17	6.57	15.57	7	3	0	1	0	0	1	2	1	0	0	0	0	0	0	37746.26246	2	153
111754	66	4	50~70	3	female	1	1	2	2	26.6	3	92.5	1200	540	120	21:17:09	21.29	16.29	5:08:34	5.14	14.14	7.86	3	0	0	0	0	3	3	1	0	0	0	0	0	1	15471.13068	2	152
111755	21	1	50	1	male	3	4	1					900	1800	240	0:34:17	0.57	19.57	9:51:26	9.86	18.86	9.29	5	1	0	0	1	4	6	2	0	0	0	0	0		0	1	156
111758	31	1	50	2	female	3	4	2		37.1	4		0	0	720	22:25:43	22.43	17.43	5:32:09	5.54	14.54	7.29	3	0	2	0	0	3	5	2	0	0	0	0	0	0	25220.35458	2	156
111759	29	1	50	1	male	6	5	1	1	29.1	3	95.3	60	0	600	22:17:09	22.29	17.29	6:00:00	6	15	7.71	3	0	1	1	0	0	2	1	0	0	0	0	0		8309.865667	2	152
111760	47	2	50	2	male	4	2	3		17.4	1	78.2	0	0	300	22:17:09	22.29	17.29	9:34:17	9.57	18.57	11.29	5	1	0	0	0	1	2	1	0	0	0	0	0	0	14714.08826	1	152
111762	41	2	50	2	female	4	4	1		44.3	4	120	0	270	420	22:00:00	22	17	6:00:00	6	15	8	4	0	1	1	0	2	4	1	0	0	0	0	0	1	13803.26459	1	153
111763	64	4	50~70	3	female	4	4	2	2	56.1	4	145.9	0	22.5	60	21:00:00	21	16	4:17:09	4.29	13.29	7.29	3	0	3	1	1	1	6	2	1	0	0	0	1	0	4067.034634	1	150
111765	30	1	50	2	male	2	5	1	3	43.5	4	136.7	0	0	720	2:00:00	2	21	8:17:09	8.29	17.29	6.29	2	1	3	2	1	3	10	3	0	0	0	0	0	0	33899.72859	3	156
111766	33	1	50	2	female	4	5	1	3	43.6	4	117.4	1290	157.5	240	22:47:09	22.79	17.79	5:34:17	5.57	14.57	6.79	2	1	2	0	0	0	3	1	0	0	0	0	0	0	27981.68381	1	172
111768	25	1	50	1	male	2	4	1	1	34.9	4	119.9	0	0	600	16:34:17	16.57	11.57	10:17:09	10.29	19.29	10.86	5	1	2	0	0	2	5	2	0	0	0	0	0	0	39206.33318	2	149
111770	60	4	50~70	3	female	4	3	1	3	33.6	4	98.8	0	75	240	19:51:26	19.86	14.86	6:00:00	6	15	10.14	5	1	2	1	0	2	6	2	0	0	0	0	1	0	15821.17411	1	172
111772	57	3	50~70	3	male	4	2	3	3				0	0	240	16:25:43	16.43	11.43	5:42:51	5.71	14.71	6.43	2	1	2	0	0	2	5	2	0	0	0	0	1	1	25792.70103	1	163
111776	70	5	70	4	female	4	2	1	2	32.8	4	106.5	900	0	300	23:00:00	23	18	7:17:09	7.29	16.29	8.29	4	1	3	3	1	4	12	3	0	1	0	0	1	1	16924.28487	1	151
111777	23	1	50	1	male	6	4	1	3	26.2	3	89.2	35	120	360	16:42:51	16.71	11.71	7:00:00	7	16	7.43	3	0	1	0	0	1	2	1	0	0	0	0	0	0	9815.474073	2	155
111778	32	1	50	2	female	1	3	1	3	28.5	3	83.8	450	0	360	16:04:17	16.07	11.07	7:38:34	7.64	16.64	8.71	4	1	1	0	0	1	3	1	0	0	0	0	1	0	30636.08236	3	156
111779	53	3	50~70	3	female	4	5	1	3	31.8	4	107.2	450	45	240	23:00:00	23	18	6:00:00	6	15	7	3	0	3	1	0	1	5	2	0	0	0	0	1	1	38984.0269	2	162
111780	80	6	70	4	female	3	4	2					0	0	240	0:00:00	0	19	8:00:00	8	17	8	4	0	0	0	0	0	0	1	0	1	0	0	1		0	3	156
111781	72	5	70	4	female	3	3	2	3	46	4	135.7	60	0	360	23:00:00	23	18	7:38:34	7.64	16.64	8.64	4	1	3	0	0	3	7	2	0	1	0	0	1	0	18392.46172	2	164
111783	78	5	70	4	female	3	2	2	3	26.9	3	102.4	720	0	360	21:00:00	21	16	9:00:00	9	18	12	5	1	3	2	0	3	9	3	0	1	0	0	1	1	24541.94669	1	165
111784	75	5	70	4	male	3	4	2	3	24.1	2	90.4	0	315	720	20:00:00	20	15	5:17:09	5.29	14.29	9.29	5	1	3	0	0	1	5	2	0	0	0	0	1	0	5728.805294	1	155
111786	61	4	50~70	3	female	2	1	1		40.5	4		1200	0	120	22:00:00	22	17	5:00:00	5	14	7	3	0	3	2	1	1	7	2	1	0	0	0	1	0	4823.58779	2	169
111787	57	3	50~70	3	male	7	4	2	3	30.5	4	105.1	52.5	0	90	22:47:09	22.79	17.79	7:38:34	7.64	16.64	8.86	4	1	1	1	0	4	7	2	0	1	0	1	1	0	26623.3363	2	157
111789	38	1	50	2	female	3	4	3	3	27.9	3	91	0	0	180	22:00:00	22	17	6:00:00	6	15	8	4	0	0	0	0	2	2	1	0	0	0	0	0	0	41183.92828	2	172
111790	72	5	70	4	male	3	5	2	3	28.9	3	111	0	10	480	23:00:00	23	18	8:00:00	8	17	9	5	1	0	0	0	2	3	1	0	0	0	0	1	1	59211.03982	1	155
111791	52	3	50~70	3	female	3	4	1	3	37.4	4	117.2	0	0	600	16:25:43	16.43	11.43	7:34:17	7.57	16.57	8.29	4	1	2	1	0	2	6	2	0	0	0	0	1	1	6139.635849	2	166
111792	69	4	50~70	3	female	3	5	3	3	22.3	2	89	0	15	240	21:34:17	21.57	16.57	5:34:17	5.57	14.57	8	4	0	1	0	0	0	1	1	0	0	0	0	0	0	36724.02681	2	156
111794	35	1	50	2	male	1	2	2	3	37.5	4	110.5	4230	75	30	0:17:09	0.29	19.29	6:00:00	6	15	5.71	1	1	3	0	0	1	5	2	0	0	0	0	0	0	18309.80436	2	169
111795	59	3	50~70	3	male	3	5	1	3	28.4	3	99.2	0	600	420	22:17:09	22.29	17.29	6:34:17	6.57	15.57	8.29	4	1	1	3	1	4	10	3	0	1	0	0	1	0	91156.60384	1	149
111796	34	1	50	2	male	2	5	1	3	27	3	88.5	0	200	720	0:00:00	0	19	6:51:26	6.86	15.86	6.86	2	1	0	0	1	3	5	2	0	0	0	0	0	0	16145.06472	3	156
111797	61	4	50~70	3	male	3	3	2	3	25.6	3	96.8	750	0	600	23:08:34	23.14	18.14	5:34:17	5.57	14.57	6.43	2	1	0	0	1	3	5	2	0	0	0	0	1	1	38752.48675	2	157
111798	80	6	70	4	female	3	3	2	2	29.4	3	106.2	60	0	360	1:00:00	1	20	6:00:00	6	15	5	1	1	0	0	0	4	5	2	0	0	0	0	1	0	22853.39786	2	164
111800	58	3	50~70	3	female	4	3	1	2	17.1	1	57.9	0	0	300	6:42:51	6.71	1.71	8:30:00	8.5	17.5	8.64	4	1	1	1	0	2	5	2	0	0	0	0	0	0	25443.05822	1	164
111801	35	1	50	2	female	6	4	1		30	4		0	120	540	16:47:09	16.79	11.79	6:55:43	6.93	15.93	7.29	3	0	1	0	0	2	3	1	0	0	0	0	0	0	17360.41686	1	170
111802	20	1	50	1	female	4	4	1	3	24.7	2	87.5	240	0	540	1:34:17	1.57	20.57	9:34:17	9.57	18.57	8	4	0	1	0	0	2	3	1	0	0	0	0	0	0	9493.037002	1	167
111808	22	1	50	1	female	4	4	2	3	33.5	4	114.2	0	0	300	1:17:09	1.29	20.29	11:42:51	11.71	20.71	10.43	5	1	3	2	0	2	8	2	0	0	0	0	0	0	28168.16382	2	172
111809	67	4	50~70	3	female	3	5	2	3	18.7	2	76.5	0	480	300	22:30:00	22.5	17.5	6:00:00	6	15	7.5	3	0	0	0	0	0	0	1	0	0	0	0	0	0	86912.76589	2	171
111810	80	6	70	4	male	4	4	2	3	30.1	4	116.8	45	45	360	0:30:00	0.5	19.5	8:25:43	8.43	17.43	7.93	3	0	0	0	0	1	1	1	0	0	0	0	1	1	9878.96979	1	161
111811	26	1	50	1	female	2	5	1	3	28.4	3	88.8	0	67.5	480	0:34:17	0.57	19.57	9:17:09	9.29	18.29	8.71	4	1	2	0	0	0	3	1	0	0	0	0	0	0	92444.91345	2	153
111814	54	3	50~70	3	male	6	5	1	3	27.5	3	94.5	10	75	480	16:47:09	16.79	11.79	6:47:09	6.79	15.79	7.14	3	0	3	0	0	0	3	1	0	0	0	0	0	0	5884.426239	2	154
111815	21	1	50	1	female	1	4	1					0	810	300	1:34:17	1.57	20.57	11:00:00	11	20	9.43	5	1	0	0	0	0	1	1	0	0	0	0	0		0	2	159
111816	80	6	70	4	female	4	1	1	1	20.6	2	81.5	0	0	360	23:00:00	23	18	7:00:00	7	16	8	4	0	2	0	1	4	7	2	0	0	0	0	1		5091.155873	2	151
111823	80	6	70	4	male	3	5	1	3	24.8	2	104.6	30	0	300	23:00:00	23	18	4:00:00	4	13	5	1	1	0	0	1	2	4	1	0	0	0	0	1	0	26996.65292	1	159
111824	63	4	50~70	3	male	6	5	3	2	24	2	83.2	0	30	480	16:42:51	16.71	11.71	9:08:34	9.14	18.14	9.57	5	1	1	0	0	3	5	2	0	0	0	0	1	0	9387.643628	1	161
111825	34	1	50	2	male	4	5	1	3	38.5	4	114.1	225	405	300	15:00:00	15	10	6:06:26	6.11	15.11	8.43	4	1	3	0	0	2	6	2	0	0	0	0	0	0	19516.15535	2	171
111826	80	6	70	4	male	3	5	2		27.6	3	108.2	5	0	240	20:00:00	20	15	7:08:34	7.14	16.14	11.14	5	1	3	0	0	0	4	1	0	1	0	0	1	0	6797.492076	1	171
111827	40	2	50	2	male	3	3	3	3	21.6	2	81.9	900	0	240	23:00:00	23	18	6:00:00	6	15	7	3	0	0	0	1	0	1	1	0	0	0	0	0	0	22564.82382	2	171
111828	39	1	50	2	female	1	5	1	3	33.4	4	105	0	450	180	15:42:51	15.71	10.71	7:34:17	7.57	16.57	9	5	1	3	1	0	3	8	2	0	0	0	0	0	0	17203.67911	2	152
111829	61	4	50~70	3	female	2	4	2	2	49.6	4	133.8	180	0	360	2:00:00	2	21	6:00:00	6	15	4	1	1	3	2	1	4	11	3	0	0	1	0	1	1	9312.92189	1	161
111831	41	2	50	2	male	4	4	1	3	32.3	4	99.6	0	450	180	0:17:09	0.29	19.29	6:55:43	6.93	15.93	6.64	2	1	1	0	0	3	5	2	0	0	0	0	0	0	12995.07034	2	153
111833	26	1	50	1	female	4	4	1	3	31.7	4	102	2040	60	480	21:00:00	21	16	7:17:09	7.29	16.29	10.29	5	1	3	1	0	1	6	2	0	0	0	0	0	0	6365.819787	2	155
111835	72	5	70	4	male	3	4	1	2	20.9	2	85.1	1650	0	180	22:45:00	22.75	17.75	6:15:00	6.25	15.25	7.5	3	0	3	2	0	3	8	2	0	0	0	0	0	0	36681.44967	2	159
111839	61	4	50~70	3	female	6	3	1	1	23.5	2	87	0	0	120	21:17:09	21.29	16.29	5:30:00	5.5	14.5	8.21	4	1	3	0	1	2	7	2	0	0	0	0	1	0	8112.520951	2	168
111840	80	6	70	4	male	1	4	1		30.7	4	107.5	0	0	120	23:00:00	23	18	7:00:00	7	16	8	4	0	0	0	0	2	2	1	0	0	0	0	1	0	27626.53294	2	162
111843	34	1	50	2	male	6	5	1					0	180	180	0:17:09	0.29	19.29	7:34:17	7.57	16.57	7.29	3	0	1	0	0	1	2	1	0	0	0	0	0		0	2	153
111845	34	1	50	2	female	6	5	1	1	16.5	1	67.2	90	0	240	22:17:09	22.29	17.29	6:17:09	6.29	15.29	8	4	0	0	0	0	1	1	1	0	0	0	0	0	0	12518.60991	2	171
111846	23	1	50	1	female	7	4	1	3	30.6	4	107.9	0	0	360	21:17:09	21.29	16.29	5:55:43	5.93	14.93	8.64	4	1	1	0	0	3	5	2	0	0	0	0	0	0	17880.39129	1	151
111847	77	5	70	4	female	3	3	1					0	0	600	22:30:00	22.5	17.5	7:30:00	7.5	16.5	9	5	1	0	0	1	1	3	1	0	1	0	0	0	0	0	2	166
111849	41	2	50	2	male	2	5	2	3	32	4	105.9	0	135	300	23:00:00	23	18	6:47:09	6.79	15.79	7.79	3	0	1	1	1	2	5	2	0	0	0	0	1	0	51200.92557	1	163
111850	42	2	50	2	female	3	4	2	3	36.3	4	110.6	0	0	300	21:38:34	21.64	16.64	5:38:34	5.64	14.64	8	4	0	2	0	1	3	6	2	0	0	0	0	0	0	35391.18398	2	168
111857	53	3	50~70	3	female	4	5	2	3	30.7	4	106.9	0	225	720	22:42:51	22.71	17.71	6:17:09	6.29	15.29	7.57	3	0	3	0	0	2	5	2	0	0	0	0	0	1	21363.44338	1	166
111858	23	1	50	1	male	2	3	3	3	23.7	2	78.9	2160	540	180	21:17:09	21.29	16.29	6:00:00	6	15	8.71	4	1	2	0	0	3	6	2	0	0	0	0	0	0	21820.36231	1	152
111859	39	1	50	2	female	1	3	1		32.9	4	107.2	1620	0	30	22:17:09	22.29	17.29	6:17:09	6.29	15.29	8	4	0	1	1	0	4	6	2	0	0	0	0	0	1	25335.65265	2	166
111862	23	1	50	1	female	3	4	1					50895	0	240	7:25:43	7.43	2.43	8:30:00	8.5	17.5	7.93	3	0	1	0	0	3	4	1	0	0	0	0	0		0	1	165
111863	78	5	70	4	female	3	3	1	3	33.8	4	108.7	0	0	300	22:00:00	22	17	6:17:09	6.29	15.29	8.29	4	1	0	0	1	1	3	1	0	0	0	0	1	0	67332.37792	1	158
111864	34	1	50	2	male	3	5	1	2	29.6	3	102.8	0	0	300	3:00:00	3	22	11:00:00	11	20	8	4	0	2	0	0	1	3	1	0	0	0	0	0	0	34098.63977	2	165
111866	77	5	70	4	male	3	3	1	3	25.9	3	94.3	0	135	180	22:47:09	22.79	17.79	8:30:00	8.5	17.5	9.71	5	1	1	0	0	1	3	1	0	1	0	0	1	0	93932.64756	2	153
111869	44	2	50	2	female	6	5	1	3	25.6	3	88.6	1065	0	300	21:21:26	21.36	16.36	5:06:26	5.11	14.11	7.93	3	0	2	1	1	3	7	2	0	0	0	0	1	0	17047.59034	1	169
111870	70	5	70	4	female	3	4	2	3	27	3	95	420	135	180	21:17:09	21.29	16.29	6:00:00	6	15	8.71	4	1	1	0	1	2	5	2	0	0	0	0	0	0	27382.51879	1	159
111871	43	2	50	2	female	3	3	3	3	31.1	4	99.9	0	0	300	22:00:00	22	17	7:00:00	7	16	9	5	1	1	0	0	4	6	2	0	0	0	0	0	0	28049.71148	2	158
111872	38	1	50	2	female	3	1	2	2	34.5	4	103	210	0	600	16:34:17	16.57	11.57	7:42:51	7.71	16.71	8.29	4	1	1	0	0	1	3	1	0	0	0	0	0	0	33450.67337	2	172
111874	61	4	50~70	3	male	4	4	1	3	23.8	2	92.9	0	10	240	1:00:00	1	20	6:00:00	6	15	5	1	1	0	0	1	3	5	2	0	0	0	0	1	1	4441.921032	1	168
111875	56	3	50~70	3	female	7	4	2	2	28	3	96.8	20	0	240	22:17:09	22.29	17.29	7:00:00	7	16	8.71	4	1	1	0	1	2	5	2	0	0	0	0	0	0	18283.78639	1	170
111876	54	3	50~70	3	male	7	3	2	3	42.8	4	132.4	0	0	300	0:00:00	0	19	11:00:00	11	20	11	5	1	2	1	1	2	7	2	0	0	0	0	0	1	22301.70407	1	158
111878	37	1	50	2	male	7	2	1		25.6	3	89.9	82.5	240	180	23:00:00	23	18	9:00:00	9	18	10	5	1	2	0	0	2	5	2	0	0	0	0	0	0	27207.21084	1	161
111879	70	5	70	4	male	2	3	1	2	31.3	4	110.2	120	150	300	22:00:00	22	17	6:00:00	6	15	8	4	0	1	0	1	1	3	1	0	0	0	0	1	1	22920.09314	1	156
111882	64	4	50~70	3	female	2	5	1	3	22.6	2	83.5	2820	0	420	0:00:00	0	19	11:00:00	11	20	11	5	1	3	0	1	2	7	2	0	0	0	0	0	0	7295.942227	2	156
111883	72	5	70	4	male	4	4	2	3	38.2	4	131.4	0	0	840	19:30:00	19.5	14.5	4:17:09	4.29	13.29	8.79	4	1	3	0	0	3	7	2	0	0	0	1	1	0	5147.407564	1	159
111884	60	4	50~70	3	male	4	4	2	3	29.2	3	100.7	0	120	360	0:00:00	0	19	5:00:00	5	14	5	1	1	3	0	0	3	7	2	0	0	0	0	1	0	9161.89699	2	153
111885	58	3	50~70	3	male	2	3	1					120	0	180	6:34:17	6.57	1.57	8:38:34	8.64	17.64	8.93	4	1	2	2	1	2	8	2	0	0	0	0	1		0	2	156
111886	55	3	50~70	3	female	6	5	1	3	21.1	2	77.4	0	180	180	23:00:00	23	18	6:38:34	6.64	15.64	7.64	3	0	2	0	1	0	3	1	0	0	0	0	0	0	10803.24084	2	161
111887	29	1	50	1	female	4	5	2	3	19.3	2	69.1	1680	30	120	2:34:17	2.57	21.57	5:51:26	5.86	14.86	3.29	1	1	2	0	0	1	4	1	0	0	0	0	0	0	16409.43158	1	170
111890	60	4	50~70	3	male	4	3	2	3	31.3	4	109.2	0	150	600	21:00:00	21	16	6:00:00	6	15	9	5	1	1	0	0	1	3	1	0	0	0	0	1	0	5307.826977	2	170
111893	66	4	50~70	3	female	3	5	1	1	25.3	3	88.4	45	150	240	23:00:00	23	18	6:38:34	6.64	15.64	7.64	3	0	0	0	0	0	0	1	0	0	0	0	0	0	146496.6595	1	166
111894	21	1	50	1	male	6	4	1		24.4	2	88.1	900	900	360	17:00:00	17	12	9:08:34	9.14	18.14	9.29	5	1	2	0	0	1	4	1	0	0	0	0	0	0	12685.08646	2	169
111896	65	4	50~70	3	male	4	4	1	2	27.3	3	97	0	0	300	16:47:09	16.79	11.79	6:51:26	6.86	15.86	7.21	3	0	2	0	0	2	4	1	0	0	0	1	0	1	7556.298528	1	166
111900	55	3	50~70	3	female	4	2	3	3	31.1	4	106.4	1710	0	780	22:17:09	22.29	17.29	4:34:17	4.57	13.57	6.29	2	1	2	0	1	2	6	2	0	0	0	0	1	0	12230.16721	1	158
111901	57	3	50~70	3	male	1	1	1	3	25.9	3	91.7	2220	0	20	16:17:09	16.29	11.29	6:25:43	6.43	15.43	7.29	3	0	2	0	0	1	3	1	0	0	0	0	0	1	8308.466828	2	168
111903	27	1	50	1	male	4	3	3	3	23.2	2	79.5	3600	0	480	0:42:51	0.71	19.71	5:08:34	5.14	14.14	4.43	1	1	2	2	1	3	9	3	0	0	0	0	1	0	7562.926432	2	156
111904	53	3	50~70	3	female	4	5	2	3	29.7	3	100.2	0	420	660	22:30:00	22.5	17.5	5:21:26	5.36	14.36	6.86	2	1	0	0	0	3	4	1	0	0	0	0	0	0	30836.88628	1	152
111906	45	2	50	2	male	4	5	1	2	30.9	4	95.1	0	180	420	23:00:00	23	18	5:17:09	5.29	14.29	6.29	2	1	2	0	0	2	5	2	0	0	0	0	1	0	17753.18832	1	170
111907	79	5	70	4	female	3	4	2					0	0	120	0:30:00	0.5	19.5	7:08:34	7.14	16.14	6.64	2	1	2	2	0	4	9	3	0	0	0	0	1		0	2	170
111908	64	4	50~70	3	female	3	4	2	2	26.5	3	97.9	15	0	120	22:38:34	22.64	17.64	7:23:34	7.39	16.39	8.93	4	1	2	0	0	1	4	1	1	0	0	0	1	0	14724.97209	2	151
111909	56	3	50~70	3	female	4	3	2	2	41	4	106.3	0	0	360	20:00:00	20	15	6:00:00	6	15	10	5	1	0	3	1	0	5	2	0	1	0	0	1	1	6670.266523	1	152
111911	40	2	50	2	male	3	2	2	2	39.7	4	122.5	0	0	300	16:25:43	16.43	11.43	6:34:17	6.57	15.57	7.29	3	0	2	0	1	1	4	1	0	0	0	0	0	0	90553.29621	2	169
111913	48	2	50	2	male	7	5	1	3	34.1	4	113.3	360	35	240	16:25:43	16.43	11.43	5:34:17	5.57	14.57	6.29	2	1	2	2	1	2	8	2	0	0	0	0	1	0	12846.48454	1	164
111917	41	2	50	2	male	2	1	1	3	36.2	4	119.9	0	60	15	21:17:09	21.29	16.29	5:34:17	5.57	14.57	8.29	4	1	3	0	0	1	5	2	0	0	0	0	1	1	33078.21907	2	153
111920	52	3	50~70	3	male	1	3	1	3	44.1	4	131.1	240	0	120	0:00:00	0	19	5:25:43	5.43	14.43	5.43	1	1	3	0	0	1	5	2	0	1	0	0	1	0	22188.18538	1	170
111921	80	6	70	4	male	3	2	1	3	21.3	2	81.4	0	0	240	20:55:43	20.93	15.93	5:00:00	5	14	8.07	4	1	0	0	0	0	1	1	0	0	0	0	1	0	11122.02733	2	159
111922	30	1	50	2	male	6	5	1	3	23.4	2	84	0	300	600	23:30:00	23.5	18.5	7:47:09	7.79	16.79	8.29	4	1	1	1	0	1	4	1	0	0	0	0	0	0	22662.12859	2	153
111923	40	2	50	2	female	4	4	1	3	60.4	4	145.4	0	0	900	22:00:00	22	17	6:17:09	6.29	15.29	8.29	4	1	3	1	1	2	8	2	0	0	0	0	1	1	9041.514385	2	171
111925	22	1	50	1	male	7	4	1	3	25.8	3	92	1800	240	180	0:51:26	0.86	19.86	7:04:17	7.07	16.07	6.21	2	1	2	1	0	2	6	2	0	0	0	0	1	0	28367.32537	2	153
111927	54	3	50~70	3	female	2	5	1	3	33.6	4	103.1	0	0	720	1:04:17	1.07	20.07	7:12:51	7.21	16.21	6.14	2	1	2	2	1	2	8	2	0	0	0	0	1	0	8611.104223	2	167
111928	46	2	50	2	female	4	5	1	3	29	3	103.8	0	20	720	22:51:26	22.86	17.86	6:17:09	6.29	15.29	7.5	3	0	2	0	0	1	3	1	0	0	0	0	0	0	16286.27724	1	152
111929	61	4	50~70	3	male	4	4	1	3	28.4	3	91.5	0	180	480	8:00:00	8	3	8:00:00	8	17	6.86	2	1	2	0	0	1	4	1	0	0	0	0	1	1	5491.684096	2	154
111930	73	5	70	4	male	2	3	3	3	34	4	129	30	10	120	23:30:00	23.5	18.5	6:17:09	6.29	15.29	6.79	2	1	1	1	0	1	4	1	0	0	0	0	0	0	26895.12914	2	153
111934	63	4	50~70	3	female	1	1	3	2	28.4	3		0	0	300	23:00:00	23	18	7:00:00	7	16	8	4	0	0	0	0	2	2	1	0	0	0	0	0	0	8390.591886	2	161
111935	48	2	50	2	female	3	3	3	3	26.2	3	91.2	1680	0	240	23:00:00	23	18	5:00:00	5	14	6	2	1	3	0	0	2	6	2	0	0	0	0	0	0	182220.2953	1	157
111938	57	3	50~70	3	female	3	4	2	3	22.5	2	77.4	1350	80	180	0:00:00	0	19	7:00:00	7	16	7	3	0	0	0	0	1	1	1	0	0	0	0	0	0	99925.30966	1	165
111939	46	2	50	2	male	3	4	1	3	24.1	2	94	0	15	600	16:25:43	16.43	11.43	5:17:09	5.29	14.29	6	2	1	0	0	0	4	5	2	0	0	0	0	0	0	47992.38571	1	149
111942	27	1	50	1	male	3	4	2	3	31.8	4	110	3000	150	240	20:55:43	20.93	15.93	5:51:26	5.86	14.86	8.93	4	1	1	0	0	2	4	1	0	0	0	0	0	0	50874.88309	2	155
111943	80	6	70	4	male	3	4	1	2	29.1	3	106.8	0	0	300	22:00:00	22	17	7:00:00	7	16	9	5	1	0	0	0	4	5	2	0	0	0	1	0	1	14997.07433	2	159
111944	32	1	50	2	female	3	5	1	3	46.5	4	136.6	960	60	360	16:04:17	16.07	11.07	7:04:17	7.07	16.07	8.14	4	1	2	2	0	3	8	2	0	0	0	0	0	0	115152.769	1	164
111945	74	5	70	4	male	3	4	2	2	19.1	2	81.7	0	0	600	23:30:00	23.5	18.5	6:00:00	6	15	6.5	2	1	3	3	1	3	11	3	0	0	0	0	1	0	6765.082519	2	158
111946	29	1	50	1	female	3	4	3	3	31.7	4	110	180	105	240	0:00:00	0	19	9:42:51	9.71	18.71	9.71	5	1	3	1	1	2	8	2	0	0	0	0	1	0	29854.45495	1	167
111947	45	2	50	2	male	4	3	1	3	40.9	4	128.2	0	0	600	21:34:17	21.57	16.57	5:12:51	5.21	14.21	7.64	3	0	3	0	0	2	5	2	0	0	0	0	1	0	6553.544829	1	150
111949	80	6	70	4	male	4	3	3	2				0	0	300	17:00:00	17	12	6:04:17	6.07	15.07	6.21	2	1	1	0	0	2	4	1	0	0	0	0	1	1	6775.056452	1	168
111950	27	1	50	1	male	4	3	1	2	22.5	2	76.6	150	630	480	22:17:09	22.29	17.29	5:00:00	5	14	6.71	2	1	3	0	0	0	4	1	0	0	0	0	0	0	16891.80922	2	171
111956	65	4	50~70	3	male	7	3	3	3				150	0	420	21:00:00	21	16	5:00:00	5	14	8	4	0	3	0	1	4	8	2	0	0	0	1	1	0	15294.52248	2	156
111958	38	1	50	2	female	7	2	2	2	33.5	4	108.6	1080	0	900	1:00:00	1	20	7:51:26	7.86	16.86	6.86	2	1	3	3	1	4	12	3	1	0	1	0	1	0	30658.34481	1	155
111960	41	2	50	2	female	3	4	1		25.9	3	90	0	30	60	1:00:00	1	20	8:34:17	8.57	17.57	7.57	3	0	0	0	0	1	1	1	0	0	0	0	0	0	102181.2084	1	161
111963	20	1	50	1	female	1	4	1	1	33.1	4	99.9	0	0	90	16:47:09	16.79	11.79	6:17:09	6.29	15.29	6.64	2	1	1	0	0	4	6	2	0	0	0	0	0	0	25145.21345	2	154
111966	33	1	50	2	male	3	3	1	3	36.6	4	120	750	90	240	23:00:00	23	18	6:08:34	6.14	15.14	7.14	3	0	3	2	0	2	7	2	0	0	0	0	1	0	67505.72725	1	149
111967	49	2	50	2	male	6	2	1	3	26	3	87	0	0	120	2:30:00	2.5	21.5	7:30:00	7.5	16.5	5	1	1	3	1	0	0	5	2	0	0	0	0	0		11275.98327	2	154
111968	70	5	70	4	male	6	5	2	2	26.4	3	98.7	22.5	45	360	0:00:00	0	19	8:00:00	8	17	8	4	0	2	0	0	0	2	1	0	0	0	0	1	0	24215.2704	2	153
111970	35	1	50	2	female	3	4	3	3	33.8	4	109	0	0	480	21:30:00	21.5	16.5	8:30:00	8.5	17.5	11	5	1	3	1	1	4	10	3	0	0	0	0	0	0	24513.87184	1	158
111971	45	2	50	2	male	3	3	3	3	27.4	3	105.9	3600	0	180	15:42:51	15.71	10.71	5:55:43	5.93	14.93	7.36	3	0	3	2	1	2	8	2	0	0	0	0	0	0	27429.99817	1	157
111972	37	1	50	2	female	1	2	1	3	24.4	2	81.7	0	90	120	23:00:00	23	18	6:34:17	6.57	15.57	7.57	3	0	1	0	0	1	2	1	0	0	0	0	0	0	36366.12183	1	160
111973	51	3	50~70	3	female	1	1	1		34.6	4	104.5	0	15	30	22:47:09	22.79	17.79	6:30:00	6.5	15.5	7.71	3	0	3	0	0	0	3	1	0	0	0	0	0	0	20333.28553	2	162
111974	26	1	50	1	male	1	2	3	3	28.9	3	99	1800	0	120	19:25:43	19.43	14.43	19:08:34	19.14	4.14	6.57	2	1	1	0	0	2	4	1	0	0	0	0	0	0	11221.97659	2	164
111977	80	6	70	4	male	1	1	1	3	29.1	3		30	0	180	22:00:00	22	17	6:00:00	6	15	8	4	0	1	0	0	1	2	1	0	0	0	0	0	1	9722.899966	2	164
111979	20	1	50	1	female	4	4	1	3	17.8	1	67.3	0	60	180	6:00:00	6	1	9:51:26	9.86	18.86	3.86	1	1	0	0	0	2	3	1	0	0	0	0	0	0	8444.815115	1	150
111980	47	2	50	2	female	3	3	2	3	43.6	4	122.5	0	45	240	23:00:00	23	18	8:08:34	8.14	17.14	9.14	5	1	3	3	1	1	9	3	0	0	0	0	0	1	27582.07937	1	155
111981	80	6	70	4	female	3	3	3					900	0	120	7:42:51	7.71	2.71	6:17:09	6.29	15.29	5.43	1	1	0	0	0	2	3	1	0	0	0	0	0		0	1	167
111982	25	1	50	1	female	4	4	1	2	66.2	4	143.5	0	540	660	1:34:17	1.57	20.57	7:30:00	7.5	16.5	5.93	1	1	0	0	0	3	4	1	0	0	0	0	1	0	14853.85718	1	170
111983	63	4	50~70	3	male	4	3	1	3	29.1	3	105.3	0	0	480	22:00:00	22	17	8:00:00	8	17	10	5	1	2	1	0	1	5	2	0	0	0	0	1	0	4890.413259	1	150
111984	34	1	50	2	female	6	4	1	1	20.9	2	70	120	0	240	0:00:00	0	19	8:00:00	8	17	8	4	0	1	1	0	0	2	1	0	0	0	0	0		11162.49769	1	170
111985	42	2	50	2	female	4	3	1	3	39.2	4	111.6	0	0	180	22:17:09	22.29	17.29	7:25:43	7.43	16.43	9.14	5	1	2	0	0	2	5	2	0	0	0	0	0		25530.24598	1	172
111986	60	4	50~70	3	male	4	5	1	2	30.1	4	105.3	255	330	120	15:42:51	15.71	10.71	5:30:00	5.5	14.5	6.93	2	1	0	1	0	0	2	1	0	0	0	0	1	0	3422.723666	2	170
111990	61	4	50~70	3	female	2	5	1	3	39.1	4	118.1	165	45	360	23:00:00	23	18	6:34:17	6.57	15.57	7.57	3	0	2	0	0	2	4	1	0	0	0	0	1	0	10021.80007	1	158
111991	44	2	50	2	female	3	5	2	3	47	4	144.3	465	270	480	16:42:51	16.71	11.71	7:12:51	7.21	16.21	7.64	3	0	3	2	1	4	10	3	0	0	0	0	1	1	60460.98917	2	163
111993	38	1	50	2	male	4	5	2	3	33.3	4	102	0	210	720	3:00:00	3	22	9:12:51	9.21	18.21	6.21	2	1	1	0	0	2	4	1	0	0	0	0	0	0	19010.96872	3	156
111994	63	4	50~70	3	male	2	2	2	3	31.7	4	115.5	0	90	600	22:00:00	22	17	6:08:34	6.14	15.14	8.14	4	1	1	0	0	3	5	2	0	0	0	0	1	0	7403.786312	2	165
111995	22	1	50	1	male	3	3	1	3	38	4	122.9	450	0	180	2:00:00	2	21	9:00:00	9	18	7	3	0	3	2	0	3	8	2	0	0	0	0	0	0	38217.23391	2	168
111999	47	2	50	2	male	3	4	2	2	47.7	4	149	180	20	240	1:00:00	1	20	7:00:00	7	16	6	2	1	3	3	1	2	10	3	1	0	0	1	1	0	19398.00562	2	158
112001	59	3	50~70	3	male	3	4	1	3	29.7	3	107.1	0	0	360	22:17:09	22.29	17.29	4:17:09	4.29	13.29	6	2	1	3	2	1	3	10	3	0	0	0	1	1	1	76485.92061	2	158
112002	33	1	50	2	female	6	4	1	1	25	3	86.6	0	0	240	22:17:09	22.29	17.29	7:00:00	7	16	8.71	4	1	1	0	0	1	3	1	0	0	0	0	0	0	9543.298397	2	159
112005	77	5	70	4	male	3	5	2	2	36.4	4	129.9	120	45	600	21:00:00	21	16	6:17:09	6.29	15.29	9.29	5	1	3	1	0	1	6	2	0	0	0	0	1	1	43767.87692	1	165
112008	77	5	70	4	male	6	5	1	3	22.7	2	85.6	300	240	120	22:30:00	22.5	17.5	5:30:00	5.5	14.5	7	3	0	1	0	0	0	1	1	0	0	0	1	1	0	14327.04268	2	153
112010	29	1	50	1	male	4	4	1	3	22	2	80.8	2520	90	180	16:25:43	16.43	11.43	5:42:51	5.71	14.71	6.43	2	1	2	0	0	3	6	2	0	0	0	0	0	0	9978.672661	1	170
112011	60	4	50~70	3	male	3	5	1	3	25.8	3	101.3	30	0	240	6:17:09	6.29	1.29	7:00:00	7	16	7.57	3	0	3	0	1	1	5	2	0	0	0	0	1	0	63278.96147	1	150
112012	32	1	50	2	male	4	2	3	3	28.6	3	96.2	0	0	960	23:00:00	23	18	6:17:09	6.29	15.29	7.29	3	0	1	0	0	0	1	1	0	0	0	0	0	0	15031.09564	1	171
112014	59	3	50~70	3	male	3	3	3	3	20.5	2	84	720	480	60	7:08:34	7.14	2.14	10:51:26	10.86	19.86	3.71	1	1	0	0	1	3	5	2	0	1	0	0	1		4902.106406	2	155
112015	79	5	70	4	female	4	2	2		29.4	3	106.2	1260	105	180	22:00:00	22	17	6:00:00	6	15	8	4	0	0	0	0	4	4	1	0	0	0	0	1	0	6808.612481	1	170
112016	55	3	50~70	3	female	4	3	2	3	35.1	4	105.5	0	0	480	22:47:09	22.79	17.79	4:12:51	4.21	13.21	5.43	1	1	2	0	1	4	8	2	0	0	0	0	1	1	10497.37603	1	167
112018	29	1	50	1	male	4	3	1	3	30.2	4	100.8	0	690	600	3:00:00	3	22	12:00:00	12	21	9	5	1	2	1	0	2	6	2	0	0	0	0	0	0	32271.48407	2	160
112020	20	1	50	1	female	6	3	1		27.1	3	91.3	0	0	60	1:17:09	1.29	20.29	10:17:09	10.29	19.29	9	5	1	2	0	0	3	6	2	0	0	0	0	0	0	19674.59893	1	161
112021	52	3	50~70	3	female	3	5	1	3	43.1	4	124.8	210	30	300	23:00:00	23	18	5:17:09	5.29	14.29	6.29	2	1	2	1	0	1	5	2	0	0	0	0	0	0	109634.8702	1	162
112022	77	5	70	4	female	2	1	1		36.2	4		0	0	300	23:00:00	23	18	8:00:00	8	17	9	5	1	0	0	1	0	2	1	1	0	1	1	0	1	16118.70315	2	149
112023	41	2	50	2	female	3	4	2	2	29.5	3		0	450	300	23:30:00	23.5	18.5	6:00:00	6	15	6.5	2	1	1	0	0	1	3	1	0	0	0	0	1	0	55832.26338	1	149
112025	57	3	50~70	3	male	3	4	2	3	45.3	4	132.5	480	30	360	22:17:09	22.29	17.29	5:19:17	5.32	14.32	7.21	3	0	1	1	1	2	5	2	0	0	0	0	1	0	64842.79417	1	149
112027	20	1	50	1	male	4	4	1	1	24.2	2	77.5	0	480	600	0:17:09	0.29	19.29	8:17:09	8.29	17.29	8	4	0	0	0	0	0	0	1	0	0	0	0	0	0	6125.073155	2	167
112030	72	5	70	4	male	3	3	1	3	25.7	3	93.5	60	150.5	360	20:00:00	20	15	5:00:00	5	14	9	5	1	1	0	1	4	7	2	0	0	0	0	0	0	34883.11626	2	156
112037	55	3	50~70	3	male	2	2	2					1800	0	240	0:17:09	0.29	19.29	5:34:17	5.57	14.57	5.29	1	1	2	0	0	1	4	1	0	0	0	0	0	0	0	1	169
112038	33	1	50	2	male	4	4	1	3	26.4	3		600	60	240	3:00:00	3	22	8:51:26	8.86	17.86	5.86	1	1	2	0	1	2	6	2	0	0	0	0	0	0	10233.50416	2	170
112040	23	1	50	1	male	3	3	2	2	31.7	4	100.3	2520	0	120	6:25:43	6.43	1.43	13:17:09	13.29	22.29	6.86	2	1	1	0	0	1	3	1	0	0	0	0	0	0	153005.1683	1	157
112041	30	1	50	2	male	2	1	3	3	38.9	4	123.9	0	0	240	20:30:00	20.5	15.5	8:17:09	8.29	17.29	11.79	5	1	3	1	0	2	7	2	0	0	0	0	0	0	14210.17229	1	151
112044	52	3	50~70	3	male	3	5	1					0	225	660	23:00:00	23	18	6:17:09	6.29	15.29	7.29	3	0	3	2	0	2	7	2	0	0	0	0	0		0	1	153
112045	67	4	50~70	3	male	3	3	1	3	37.6	4	124.1	0	0	30	17:08:34	17.14	12.14	8:34:17	8.57	17.57	8.57	4	1	1	1	1	2	6	2	0	0	0	0	1	1	15912.05222	1	161
112047	63	4	50~70	3	male	1	4	2	3	37.1	4	117.2	0	0	480	21:47:09	21.79	16.79	5:08:34	5.14	14.14	7.36	3	0	1	1	1	1	4	1	0	0	0	0	0	0	13312.56931	1	170
112050	61	4	50~70	3	female	3	5	1	3	35.4	4	120.2	37.5	0	300	23:30:00	23.5	18.5	6:15:00	6.25	15.25	7	3	0	0	0	0	2	2	1	0	0	0	0	0	0	163510.5768	1	163
112052	44	2	50	2	male	7	2	2	3	27.5	3	100.1	0	50	60	17:00:00	17	12	9:17:09	9.29	18.29	9.43	5	1	1	1	1	2	6	2	0	0	0	0	1	1	26868.64494	1	164
112053	77	5	70	4	female	4	4	3	3	37.9	4	101.7	1320	150	60	22:00:00	22	17	6:00:00	6	15	8	4	0	0	0	1	0	1	1	0	0	0	0	1	1	8527.412918	2	166
112054	55	3	50~70	3	female	3	4	1	3	21.8	2	86.8	0	80	300	21:38:34	21.64	16.64	6:21:26	6.36	15.36	8.71	4	1	3	0	0	0	4	1	0	0	0	0	1	0	115087.58	1	156
112055	39	1	50	2	female	3	4	1	3	24.1	2	86	10	90	180	21:38:34	21.64	16.64	6:17:09	6.29	15.29	8.64	4	1	1	0	0	2	4	1	0	0	0	0	0	0	67920.97005	1	157
112059	43	2	50	2	female	6	2	1	1	40.4	4	140.4	180	0	120	22:00:00	22	17	9:30:00	9.5	18.5	11.5	5	1	3	0	0	3	7	2	0	0	0	0	0	0	11403.00937	2	154
112060	43	2	50	2	male	4	5	1	2	27.3	3	94.6	0	180	480	0:17:09	0.29	19.29	6:51:26	6.86	15.86	6.57	2	1	2	0	0	0	3	1	0	0	0	0	0	0	16284.32802	1	162
112063	41	2	50	2	female	4	4	1	3	42.2	4	120.9	0	240	120	16:25:43	16.43	11.43	6:00:00	6	15	6.71	2	1	3	0	0	2	6	2	0	0	0	0	1	0	10207.51733	2	163
112071	57	3	50~70	3	female	1	2	1	1	32.1	4	104.8	0	0	120	22:00:00	22	17	5:00:00	5	14	7	3	0	0	0	0	0	0	1	0	0	0	0	0	1	14135.63955	2	160
112072	62	4	50~70	3	male	3	5	3	3	47.5	4	147	0	0	840	17:17:09	17.29	12.29	6:19:17	6.32	15.32	6.36	2	1	3	0	1	4	9	3	1	0	0	0	1	0	13046.59736	2	156
112073	28	1	50	1	male	1	3	3	3	21.6	2	81.2	300	0	240	23:00:00	23	18	6:34:17	6.57	15.57	7.57	3	0	1	0	0	3	4	1	0	0	0	0	0	0	21343.2063	1	168
112074	32	1	50	2	male	3	3	1					0	30	660	21:34:17	21.57	16.57	7:04:17	7.07	16.07	9.5	5	1	3	2	0	1	7	2	0	0	0	0	0		0	1	156
112077	25	1	50	1	female	7	3	1	2	35.4	4	113.2	180	30	480	3:00:00	3	22	11:00:00	11	20	8	4	0	0	0	0	2	2	1	0	0	0	0	0	0	43875.72805	1	165
112078	61	4	50~70	3	male	6	5	1	2	24.7	2	88.5	0	0	360	22:38:34	22.64	17.64	4:34:17	4.57	13.57	5.93	1	1	2	2	0	2	7	2	0	0	0	0	1	0	11553.02557	1	169
112079	70	5	70	4	female	6	5	1	2	24.8	2	85.8	0	0	120	17:04:17	17.07	12.07	7:47:09	7.79	16.79	7.86	3	0	0	0	1	2	3	1	0	0	0	0	1	1	15528.86077	2	153
112080	56	3	50~70	3	male	6	5	1	3	27.2	3	95.2	0	210	180	23:00:00	23	18	7:55:43	7.93	16.93	8.93	4	1	1	0	0	0	2	1	0	0	0	0	0	0	12097.3173	2	153
112081	74	5	70	4	male	3	4	2	3	29.1	3	103.3	0	30	240	21:30:00	21.5	16.5	8:00:00	8	17	10.5	5	1	3	0	0	4	8	2	0	0	0	0	0	0	7794.337201	1	157
112085	20	1	50	1	female	6	4	1		20.9	2		0	305	360	0:00:00	0	19	8:08:34	8.14	17.14	8.14	4	1	0	0	0	0	1	1	0	0	0	0	0	0	25705.15352	1	151
112088	26	1	50	1	female	4	4	1	3	32.7	4	93.9	600	0	240	22:17:09	22.29	17.29	5:00:00	5	14	6.71	2	1	1	1	0	0	3	1	0	0	0	0	0	0	36285.04773	1	172
112089	54	3	50~70	3	female	3	3	1	3	27.2	3	97.5	300	60	600	22:00:00	22	17	5:38:34	5.64	14.64	7.64	3	0	2	0	0	2	4	1	0	0	0	0	0	0	34192.75393	2	154
112092	42	2	50	2	male	4	5	3	3	34.3	4	122.2	0	0	180	16:42:51	16.71	11.71	6:51:26	6.86	15.86	7.29	3	0	3	0	0	2	5	2	0	0	0	0	1		17001.25156	1	172
112100	56	3	50~70	3	male	3	1	2		23.5	2	91.5	0	0	180	22:00:00	22	17	5:34:17	5.57	14.57	7.57	3	0	3	0	0	0	3	1	0	0	0	0	0	0	117264.5551	3	156
112102	38	1	50	2	male	1	4	1	3	28.8	3	97.9	3120	720	120	21:34:17	21.57	16.57	5:51:26	5.86	14.86	8.29	4	1	2	0	0	2	5	2	0	0	0	0	0	0	22108.28498	2	155
112103	23	1	50	1	female	4	4	1					105	0	35	14:12:51	14.21	9.21	7:04:17	7.07	16.07	10	5	1	0	0	0	2	3	1	0	0	0	0	0		0	2	163
112104	67	4	50~70	3	female	7	4	2	3	23.8	2	82.5	2160	0	600	2:17:09	2.29	21.29	10:12:51	10.21	19.21	7.93	3	0	1	0	0	2	3	1	0	0	0	0	1		8792.021263	1	168
112105	55	3	50~70	3	male	3	3	2	3	34.6	4	124.2	300	270	300	22:00:00	22	17	6:00:00	6	15	8	4	0	2	1	1	2	6	2	0	0	0	0	1	0	57561.22587	2	151
112106	30	1	50	2	male	6	4	1	2	33.9	4	112.1	0	660	480	17:00:00	17	12	8:08:34	8.14	17.14	8.29	4	1	3	3	1	4	12	3	0	0	0	0	1	0	43307.09812	2	153
112109	38	1	50	2	male	4	3	3	3	19.6	2	71.9	0	0	120	20:55:43	20.93	15.93	5:47:09	5.79	14.79	8.86	4	1	1	0	0	0	2	1	0	0	0	0	1	0	11762.72613	1	171
112110	37	1	50	2	female	3	5	2	3	26.9	3	84.3	20	285	480	22:17:09	22.29	17.29	5:42:51	5.71	14.71	7.43	3	0	0	0	0	1	1	1	0	0	0	0	0	0	52893.32922	2	150
112113	70	5	70	4	female	4	4	2	3	35.5	4	105.1	180	285	360	23:00:00	23	18	5:00:00	5	14	6	2	1	0	0	0	2	3	1	0	0	0	0	1	0	15152.70126	2	149
112115	46	2	50	2	male	4	2	1	3	36.2	4	121.6	1200	0	30	21:00:00	21	16	6:00:00	6	15	9	5	1	3	1	0	0	5	2	0	0	0	0	1	1	28971.42179	2	157
112116	45	2	50	2	male	6	5	1	1	25.2	3	82.2	30	350	360	23:00:00	23	18	6:17:09	6.29	15.29	7.29	3	0	0	0	0	2	2	1	0	0	0	0	1	0	37863.44775	2	157
112117	72	5	70	4	male	2	3	2	2	33.4	4	107	0	105	480	0:17:09	0.29	19.29	7:17:09	7.29	16.29	7	3	0	3	0	0	1	4	1	0	0	0	0	1	1	23449.29621	1	169
112118	34	1	50	2	female	2	2	2					270	150	240	7:42:51	7.71	2.71	7:00:00	7	16	6.14	2	1	2	1	1	4	9	3	0	0	0	0	0	0	8387.083792	1	171
112120	20	1	50	1	female	6	4	1	3	19.1	2	71.3	990	0	300	0:42:51	0.71	19.71	8:12:51	8.21	17.21	7.5	3	0	1	0	0	3	4	1	0	0	0	0	0	0	14549.33906	3	156
112122	22	1	50	1	female	1	3	1	3	24.2	2	78.4	60	87.5	240	0:17:09	0.29	19.29	9:17:09	9.29	18.29	9	5	1	0	0	0	2	3	1	0	0	0	0	0	0	27929.3371	1	150
112123	79	5	70	4	male	3	4	2	3	32.1	4	120.6	150	0	600	0:00:00	0	19	8:00:00	8	17	8	4	0	2	0	1	2	5	2	1	0	1	1	1	1	9662.052604	1	162
112124	71	5	70	4	male	1	2	2	2	21.3	2	84	0	0	180	20:38:34	20.64	15.64	7:34:17	7.57	16.57	10.93	5	1	0	0	0	0	1	1	0	0	0	0	1	0	10301.46966	2	152
112126	68	4	50~70	3	female	3	4	3	3	29.9	3	111.8	0	0	600	23:00:00	23	18	8:00:00	8	17	9	5	1	0	0	0	1	2	1	0	0	0	1	1	0	25785.70428	1	165
112127	50	3	50~70	3	female	4	4	1	1	45.9	4	121.8	175	0	60	5:42:51	5.71	0.71	5:00:00	5	14	6.14	2	1	0	0	0	4	5	2	0	0	0	0	1		15192.96449	1	172
112128	80	6	70	4	female	3	2	2	2	28	3	102.5	0	0	600	4:00:00	4	23	9:00:00	9	18	5	1	1	3	0	1	1	6	2	0	1	0	1	1	1	41273.37716	1	169
112131	43	2	50	2	male	1	1	3	3	28	3	95.3	0	90	120	22:17:09	22.29	17.29	5:34:17	5.57	14.57	7.29	3	0	1	0	0	1	2	1	0	0	0	0	0	0	18425.55697	2	164
112132	63	4	50~70	3	male	3	2	3	3	25.3	3	105.2	900	0	120	20:17:09	20.29	15.29	4:47:09	4.79	13.79	8.5	4	1	0	0	0	1	2	1	0	0	0	0	1	1	26839.50656	2	159
112134	77	5	70	4	male	4	1	1		28.5	3	108.2	0	0	420	0:00:00	0	19	4:00:00	4	13	4	1	1	0	0	0	0	1	1	0	0	0	0	1	0	11601.9143	1	151
112135	65	4	50~70	3	female	6	5	1	3	22.1	2	86.7	60	0	540	21:30:00	21.5	16.5	6:30:00	6.5	15.5	9	5	1	2	0	0	1	4	1	0	0	0	0	0	0	8591.839778	2	169
112136	61	4	50~70	3	male	1	5	1	3	35.7	4	107.8	0	30	600	22:47:09	22.79	17.79	6:17:09	6.29	15.29	7.5	3	0	2	0	1	1	4	1	0	0	0	0	1	0	14072.50111	1	159
112137	54	3	50~70	3	female	1	1	1	3	32.2	4	111	0	0	300	22:17:09	22.29	17.29	6:25:43	6.43	15.43	8.14	4	1	1	0	0	2	4	1	0	0	0	0	0	1	15633.59265	2	160
112138	80	6	70	4	female	3	2	1	2	25.6	3	104	0	15	600	1:00:00	1	20	10:30:00	10.5	19.5	9.5	5	1	1	0	0	2	4	1	0	0	0	0	0	0	18228.29336	2	158
112139	33	1	50	2	female	1	4	1	3	37.5	4	111.4	0	0	780	22:38:34	22.64	17.64	7:00:00	7	16	8.36	4	1	3	0	0	2	6	2	0	0	0	0	0	0	19514.12056	2	154
112142	55	3	50~70	3	female	3	3	2	3	30.7	4	107.7	0	0	720	0:00:00	0	19	8:08:34	8.14	17.14	8.14	4	1	2	0	1	2	6	2	0	0	0	1	1	1	48974.70095	2	149
112145	41	2	50	2	female	7	3	2	3	27.1	3	88	2700	0	120	21:17:09	21.29	16.29	6:30:00	6.5	15.5	9.21	5	1	2	0	0	1	4	1	0	0	0	0	0	0	29035.51666	1	172
112146	31	1	50	2	female	4	4	1	3	42.3	4	123.5	1800	0	240	23:30:00	23.5	18.5	7:17:09	7.29	16.29	7.79	3	0	3	2	0	2	7	2	0	0	0	0	1	0	9255.569561	1	168
112148	32	1	50	2	female	3	5	1	3	43.5	4	116.5	150	135	600	17:15:00	17.25	12.25	8:00:00	8	17	8.14	4	1	0	0	1	0	2	1	0	0	0	0	0	0	43803.22066	2	164
112149	64	4	50~70	3	male	4	5	1		28.8	3	100.2	0	30	660	16:04:17	16.07	11.07	6:34:17	6.57	15.57	7.64	3	0	2	0	0	2	4	1	0	0	0	0	1	0	10860.99526	1	161
112156	43	2	50	2	female	6	5	1	3	25	3	86.2	0	90	480	2:08:34	2.14	21.14	9:51:26	9.86	18.86	7.71	3	0	2	0	0	0	2	1	0	0	0	0	0	0	12884.54857	1	162
112158	33	1	50	2	female	3	5	1	3	22.8	2	78.7	30	120	780	0:17:09	0.29	19.29	7:34:17	7.57	16.57	7.29	3	0	0	0	0	1	1	1	0	0	0	0	0	0	37497.98149	2	168
112159	64	4	50~70	3	male	4	3	3	3	24.6	2	92.7	0	0	600	1:00:00	1	20	12:00:00	12	21	11	5	1	3	0	0	0	4	1	0	0	0	1	1	0	3234.148553	1	150
112161	45	2	50	2	female	4	2	1	1	29.5	3	98.9	2400	0	300	19:08:34	19.14	14.14	4:00:00	4	13	8.86	4	1	0	0	0	1	2	1	0	0	0	0	0	0	5575.908663	1	150
112164	40	2	50	2	female	3	5	1		39	4	121.9	360	0	480	22:00:00	22	17	5:17:09	5.29	14.29	7.29	3	0	1	1	1	3	6	2	0	0	0	0	0	0	20671.55128	2	163
112168	55	3	50~70	3	female	4	5	1	1	48.9	4	145.7	0	0	360	0:34:17	0.57	19.57	5:17:09	5.29	14.29	4.71	1	1	3	2	1	3	10	3	0	0	0	0	1	1	21327.61585	1	163
112169	61	4	50~70	3	male	3	4	2	3	47	4	153.2	0	0	240	1:00:00	1	20	6:30:00	6.5	15.5	5.5	1	1	3	0	1	2	7	2	0	1	0	0	1	0	18560.98478	1	161
112170	57	3	50~70	3	female	3	4	1	3	31.4	4	106.8	75	0	540	21:30:00	21.5	16.5	6:04:17	6.07	15.07	8.57	4	1	1	0	1	2	5	2	0	0	0	0	0	0	30121.62001	2	156
112173	26	1	50	1	male	2	2	3		25.6	3	81.4	1500	0	180	22:17:09	22.29	17.29	6:34:17	6.57	15.57	8.29	4	1	3	1	0	2	7	2	0	0	0	0	0	0	23336.36014	1	165
112174	60	4	50~70	3	female	4	4	1	2	24.7	2	89.7	0	0	300	0:00:00	0	19	8:42:51	8.71	17.71	8.71	4	1	0	0	0	0	1	1	0	0	0	0	0	0	5130.307211	1	152
112177	35	1	50	2	male	4	5	1					0	900	720	21:25:43	21.43	16.43	5:38:34	5.64	14.64	8.21	4	1	3	2	1	4	11	3	0	0	0	0	1		0	2	150
112178	35	1	50	2	female	4	3	3					0	0	600	1:51:26	1.86	20.86	6:06:26	6.11	15.11	4.43	1	1	2	0	1	4	8	2	0	0	0	0	1		0	1	151
112180	76	5	70	4	female	6	3	1		19.6	2	84.2	270	30	180	22:00:00	22	17	4:00:00	4	13	6	2	1	3	0	0	2	6	2	0	0	1	0	1	1	23396.29718	1	159
112182	41	2	50	2	male	3	4	2	3	36.5	4	121.7	180	0	360	22:08:34	22.14	17.14	5:55:43	5.93	14.93	7.79	3	0	2	0	0	2	4	1	0	0	0	0	0	1	44055.14588	2	167
112183	34	1	50	2	female	4	2	3	3	33.3	4	106.4	360	60	180	0:00:00	0	19	8:42:51	8.71	17.71	8.71	4	1	0	0	1	0	2	1	0	0	0	0	0	0	12628.96	1	156
112184	60	4	50~70	3	male	3	3	1	3	28.6	3	107.9	1800	0	180	15:00:00	15	10	6:04:17	6.07	15.07	8.21	4	1	0	1	0	3	5	2	0	0	0	0	0	0	50427.50258	2	156
112186	51	3	50~70	3	female	4	3	1		27	3	98.5	210	90	300	21:34:17	21.57	16.57	5:51:26	5.86	14.86	8.29	4	1	0	0	1	2	4	1	0	0	0	0	1	0	17782.57226	1	161
112190	72	5	70	4	male	1	2	2	2	30.1	4	107.7	0	360	420	22:17:09	22.29	17.29	7:17:09	7.29	16.29	9	5	1	1	0	0	1	3	1	0	0	0	1	1	1	10067.46489	2	152
112191	41	2	50	2	male	2	2	1	3	27	3	90.6	450	40	180	22:00:00	22	17	6:51:26	6.86	15.86	8.86	4	1	0	0	0	2	3	1	0	0	0	0	0	0	34024.68229	2	172
112192	41	2	50	2	male	4	2	2					0	0	180	21:00:00	21	16	8:00:00	8	17	11	5	1	3	0	0	2	6	2	0	0	0	0	1	1	0	1	150
112193	65	4	50~70	3	male	2	1	2	3	21	2	87.6	300	300	120	23:08:34	23.14	18.14	9:17:09	9.29	18.29	10.14	5	1	2	0	0	0	3	1	0	0	0	0	0	1	7120.434561	1	169
112194	69	4	50~70	3	female	3	4	1	3	32.7	4	94.4	0	0	480	1:00:00	1	20	7:30:00	7.5	16.5	6.5	2	1	0	0	0	1	2	1	0	0	0	0	1	0	41008.0431	2	168
112195	60	4	50~70	3	female	2	2	2	3	42.8	4	117.5	0	0	540	0:00:00	0	19	8:00:00	8	17	8	4	0	3	1	1	2	7	2	0	0	0	0	1	0	8044.251131	1	165
112198	48	2	50	2	female	3	2	3	2	29.6	3	104.1	0	0	720	20:34:17	20.57	15.57	7:00:00	7	16	10.43	5	1	1	0	0	0	2	1	0	0	0	0	1	0	25917.74153	2	150
112200	80	6	70	4	male	3	5	2	3	35.3	4	132.2	0	0	360	22:30:00	22.5	17.5	6:30:00	6.5	15.5	8	4	0	0	0	0	1	1	1	0	0	0	0	1	0	10576.50686	2	151
112201	24	1	50	1	female	1	3	1	3	18.8	2	70	0	825	420	17:21:26	17.36	12.36	7:15:43	7.26	16.26	6.93	2	1	1	0	0	3	5	2	0	0	0	0	0	0	17331.498	2	152
112205	49	2	50	2	male	4	3	1	2	31.7	4	103.6	1620	60	120	20:34:17	20.57	15.57	4:17:09	4.29	13.29	7.71	3	0	3	0	0	0	3	1	0	0	0	0	0	0	7106.518282	1	150
112206	22	1	50	1	male	4	4	1	3	20.9	2	78.6	450	130	240	23:00:00	23	18	7:12:51	7.21	16.21	8.21	4	1	2	0	0	2	5	2	0	0	0	0	1	1	22745.4301	2	165
112207	53	3	50~70	3	female	2	4	1	2	28.2	3	79.9	2520	420	145	16:17:09	16.29	11.29	5:25:43	5.43	14.43	6.29	2	1	3	0	0	1	5	2	0	0	0	0	0	0	10112.58893	2	164
112208	22	1	50	1	male	4	2	1	1	27.7	3	90.9	0	10	660	6:42:51	6.71	1.71	9:34:17	9.57	18.57	9.71	5	1	3	0	0	4	8	2	0	0	0	0	0	0	12002.0873	1	152
112209	39	1	50	2	female	2	5	1					0	0	420	17:17:09	17.29	12.29	6:08:34	6.14	15.14	6	2	1	1	0	0	0	2	1	0	0	0	0	1	1	19954.59628	1	152
112210	53	3	50~70	3	male	6	5	1	3	24.6	2	98.9	600	240	120	21:25:43	21.43	16.43	6:34:17	6.57	15.57	9.14	5	1	1	0	0	2	4	1	0	0	0	0	0	1	6689.387802	2	171
112211	42	2	50	2	male	1	3	1	3	25.7	3	90.2	15	390	360	23:30:00	23.5	18.5	5:08:34	5.14	14.14	5.64	1	1	0	0	0	3	4	1	0	0	0	0	0	0	32946.73082	2	165
112212	65	4	50~70	3	male	7	5	3	3	31.9	4	113.5	0	0	300	20:00:00	20	15	7:00:00	7	16	11	5	1	1	0	1	2	5	2	0	0	0	0	1	0	9462.756115	1	172
112213	39	1	50	2	female	3	4	2	3	44.6	4	114.6	210	645	240	1:00:00	1	20	4:00:00	4	13	3	1	1	1	0	1	3	6	2	0	0	0	0	1	0	82362.95584	2	149
112218	42	2	50	2	male	4	4	1	3	33.1	4	107.7	0	315	240	7:17:09	7.29	2.29	7:17:09	7.29	16.29	6.86	2	1	3	0	0	1	5	2	0	0	0	0	0	0	13183.22233	2	153
112219	23	1	50	1	male	7	4	1	3	20.7	2	92.8	1620	390	720	16:04:17	16.07	11.07	9:25:43	9.43	18.43	10.5	5	1	3	1	0	2	7	2	0	0	0	0	0	0	22945.50828	2	160
112221	54	3	50~70	3	female	4	5	1	2	33.1	4	99.4	0	0	420	21:12:51	21.21	16.21	6:27:51	6.46	15.46	9.43	5	1	1	0	0	2	4	1	0	0	0	0	1		21864.37922	1	151
112226	76	5	70	4	male	3	4	2		29.2	3	103.2	0	0	360	23:00:00	23	18	7:47:09	7.79	16.79	8.79	4	1	1	0	0	2	4	1	0	0	0	0	1	1	21265.66661	3	156
112228	27	1	50	1	female	3	5	1	3	20	2	73.9	15	240	480	22:17:09	22.29	17.29	6:17:09	6.29	15.29	8	4	0	0	0	0	3	3	1	0	0	0	0	0	0	110790.0919	1	164
112230	60	4	50~70	3	male	3	3	1	3	33.8	4	115.3	585	105	240	21:30:00	21.5	16.5	5:00:00	5	14	7.5	3	0	3	2	0	3	8	2	0	0	0	0	1	0	250752.7277	2	157
112233	63	4	50~70	3	female	4	2	1	2	39	4	117.1	0	0	60	22:42:51	22.71	17.71	5:51:26	5.86	14.86	7.14	3	0	0	0	1	0	1	1	0	0	0	0	1	0	4717.066611	2	171
112234	68	4	50~70	3	male	2	5	1					0	210	120	2:00:00	2	21	10:00:00	10	19	8	4	0	0	0	0	0	0	1	0	0	0	0	1	1	0	3	156
112235	40	2	50	2	female	4	4	1	3	47.1	4	131.1	1260	45	240	22:38:34	22.64	17.64	7:25:43	7.43	16.43	8.79	4	1	3	3	0	2	9	3	0	0	0	0	0	0	10631.63198	1	158
112236	36	1	50	2	female	4	4	1	3	30.7	4	97.6	0	0	300	0:47:09	0.79	19.79	5:51:26	5.86	14.86	5.07	1	1	0	0	0	1	2	1	0	0	0	0	0	0	13561.08794	2	165
112237	69	4	50~70	3	female	6	5	1	3	20.1	2	84.3	0	70	240	22:00:00	22	17	5:30:00	5.5	14.5	7.5	3	0	2	0	0	1	3	1	0	0	1	0	1	1	11855.74184	1	151
112238	66	4	50~70	3	female	1	1	1	1	28.1	3	94.2	180	0	60	21:00:00	21	16	5:12:51	5.21	14.21	8.21	4	1	2	0	0	4	7	2	0	0	0	0	0	1	5300.672285	1	155
112239	38	1	50	2	female	4	3	1	3	32	4	95.5	0	0	180	22:17:09	22.29	17.29	6:55:43	6.93	15.93	8.64	4	1	0	0	0	1	2	1	0	0	0	0	0	0	15892.60967	2	154
112240	80	6	70	4	female	3	3	1	2	23.1	2	84.6	720	0	180	22:30:00	22.5	17.5	5:00:00	5	14	6.5	2	1	1	0	0	4	6	2	0	0	0	0	0	0	22169.39	2	159
112241	42	2	50	2	male	3	3	1	3	41.8	4	137.6	0	0	540	0:00:00	0	19	7:30:00	7.5	16.5	7.5	3	0	0	0	1	3	4	1	0	0	0	0	0	1	248535.4406	2	162
112242	28	1	50	1	male	2	4	1	3	39.6	4	114.5	1800	0	240	21:34:17	21.57	16.57	5:08:34	5.14	14.14	7.57	3	0	3	0	0	2	5	2	0	0	0	0	0	0	10173.21363	2	152
112243	69	4	50~70	3	female	3	4	1	2	29.2	3	100.3	0	75	300	22:17:09	22.29	17.29	5:17:09	5.29	14.29	7	3	0	1	0	0	1	2	1	0	0	0	0	1	0	50717.20843	1	149
112248	32	1	50	2	female	7	4	1	2	35	4	110.9	1980	0	180	6:17:09	6.29	1.29	6:06:26	6.11	15.11	6.86	2	1	1	0	0	3	5	2	0	0	0	0	1	0	62064.80919	2	157
112250	55	3	50~70	3	female	6	5	1	1	33.9	4		0	0	300	4:00:00	4	23	12:00:00	12	21	8	4	0	3	0	1	2	6	2	0	0	0	0	1	0	7518.568502	2	170
112251	27	1	50	1	female	1	2	1	3	40.9	4	115.2	2160	720	300	19:34:17	19.57	14.57	4:51:26	4.86	13.86	9.29	5	1	0	0	0	2	3	1	0	0	0	0	1	0	30380.72822	1	162
112252	32	1	50	2	male	3	3	1	1	28.7	3	98.8	0	45	780	22:38:34	22.64	17.64	5:45:00	5.75	14.75	7.29	3	0	3	0	0	2	5	2	0	0	0	0	1	0	47257.37535	2	172
112256	30	1	50	2	male	4	4	1	1	22	2	70.5	75	180	720	20:42:51	20.71	15.71	6:51:26	6.86	15.86	10.14	5	1	0	0	0	1	2	1	0	0	0	0	0	0	10923.35644	2	170
112260	30	1	50	2	male	3	3	3					0	0	120	3:34:17	3.57	22.57	7:51:26	7.86	16.86	4.29	1	1	3	0	0	1	5	2	0	0	0	0	0		0	2	150
112265	61	4	50~70	3	male	1	2	1	3	23.5	2	90.3	1800	60	120	20:38:34	20.64	15.64	5:15:00	5.25	14.25	8.79	4	1	3	0	0	0	4	1	0	0	0	0	0	0	6784.641328	2	161
112268	78	5	70	4	male	3	5	2	3	34.8	4	116.4	0	60	240	0:00:00	0	19	7:00:00	7	16	7	3	0	1	1	0	2	4	1	0	0	0	0	0	0	20506.79898	2	151
112269	71	5	70	4	female	3	4	1	3	25.9	3		0	180	300	22:00:00	22	17	6:00:00	6	15	8	4	0	1	1	0	2	4	1	0	0	0	0	1	0	53038.42444	1	165
112270	58	3	50~70	3	male	1	2	2		21.9	2	85.8	330	90	120	22:00:00	22	17	7:00:00	7	16	9	5	1	0	1	1	3	6	2	0	0	0	0	1	1	16505.26546	2	154
112271	70	5	70	4	female	1	1	1	2	25.5	3	96	0	0	60	22:00:00	22	17	6:34:17	6.57	15.57	8.57	4	1	0	0	1	1	3	1	0	0	0	1	1	0	7112.032641	1	162
112273	21	1	50	1	female	1	4	1	3	32.3	4	98.5	0	330	600	2:25:43	2.43	21.43	10:34:17	10.57	19.57	8.14	4	1	2	0	0	4	7	2	0	0	0	0	0	0	24957.75463	2	161
112275	46	2	50	2	female	4	4	1	3	35.9	4	94.4	0	60	120	15:42:51	15.71	10.71	7:08:34	7.14	16.14	8.57	4	1	0	0	0	2	3	1	0	0	0	0	1	0	15645.46917	1	164
112276	61	4	50~70	3	female	4	5	1	2	30	4	99.6	0	0	120	20:00:00	20	15	4:30:00	4.5	13.5	8.5	4	1	3	3	1	4	12	3	0	0	0	0	1	0	8074.158083	2	165
112277	37	1	50	2	male	2	4	2	3	32.5	4	102.9	3240	0	120	15:42:51	15.71	10.71	6:17:09	6.29	15.29	7.71	3	0	3	0	0	2	5	2	0	0	0	0	1	0	22244.12745	1	156
112280	58	3	50~70	3	female	4	2	3	1	25.3	3	90.8	0	900	600	16:17:09	16.29	11.29	9:51:26	9.86	18.86	10.71	5	1	2	1	0	2	6	2	0	1	0	0	1	1	17421.01605	1	168
112282	50	3	50~70	3	female	4	4	3	3	30.6	4	107.2	0	120	720	13:00:00	13	8	14:47:09	14.79	23.79	8.64	4	1	3	3	1	4	12	3	0	0	0	0	0	0	12825.95158	1	162
112284	30	1	50	2	female	3	4	3	3	36.6	4	119.2	0	0	660	16:25:43	16.43	11.43	6:34:17	6.57	15.57	7.29	3	0	1	0	1	3	5	2	0	0	0	0	1	0	53190.44922	2	163
112285	65	4	50~70	3	male	4	5	1	3	46.1	4	151.3	0	0	360	22:00:00	22	17	5:08:34	5.14	14.14	7.14	3	0	3	2	1	1	7	2	0	0	0	0	1	0	2854.550106	1	158
112287	75	5	70	4	female	4	2	2	1	29.4	3	102	0	270	240	23:00:00	23	18	8:00:00	8	17	9	5	1	0	0	1	1	3	1	0	0	0	0	1	0	19813.19756	2	157
112288	39	1	50	2	female	2	4	2	2	36.2	4		0	0	60	20:34:17	20.57	15.57	7:00:00	7	16	10.43	5	1	2	0	1	2	6	2	0	0	0	0	1	1	56852.78244	2	157
112289	29	1	50	1	male	3	4	3	3	26.5	3	93.4	3240	135	240	1:00:00	1	20	10:00:00	10	19	9	5	1	2	1	1	1	6	2	0	0	0	0	0	0	49817.50849	1	155
112291	65	4	50~70	3	male	3	3	2	3	23.7	2	92.2	0	0	240	20:00:00	20	15	5:00:00	5	14	9	5	1	3	0	1	2	7	2	0	0	0	0	0	0	41714.18588	2	159
112292	21	1	50	1	male	4	3	1	3	27.3	3	88.2	0	90	120	1:00:00	1	20	7:00:00	7	16	6	2	1	1	0	0	2	4	1	0	0	0	0	0	0	9685.394608	2	151
112294	56	3	50~70	3	male	1	3	1	3	28.8	3	101.8	0	0	180	22:17:09	22.29	17.29	5:00:00	5	14	6.71	2	1	1	0	0	1	3	1	0	0	0	0	0	0	15847.82299	2	164
112295	49	2	50	2	female	3	4	1	2	23.6	2	86.6	0	157.5	600	21:00:00	21	16	6:00:00	6	15	9	5	1	0	0	0	1	2	1	0	0	0	0	0	0	29220.22014	2	150
112296	41	2	50	2	male	4	4	3	3	27.1	3	94.5	360	30	240	2:34:17	2.57	21.57	10:25:43	10.43	19.43	7.86	3	0	2	3	1	0	6	2	0	0	0	0	1	0	13356.07358	2	172
112299	56	3	50~70	3	female	3	4	1	2	25.8	3	91.7	0	0	360	23:00:00	23	18	6:17:09	6.29	15.29	7.29	3	0	1	0	0	3	4	1	0	0	0	0	1	0	17912.65927	1	155
112300	64	4	50~70	3	male	3	4	2	3	31.6	4	116	90	840	360	23:00:00	23	18	9:42:51	9.71	18.71	10.71	5	1	0	0	1	3	5	2	1	0	1	1	1	1	137984.2962	2	157
112303	63	4	50~70	3	female	7	4	2	3	45	4	128.5	0	0	1080	2:00:00	2	21	9:00:00	9	18	7	3	0	3	2	0	4	9	3	0	0	0	0	0	0	22463.80935	1	158
112305	67	4	50~70	3	female	4	3	2	2	53.3	4	142.4	0	0	480	21:00:00	21	16	6:42:51	6.71	15.71	9.71	5	1	0	0	0	1	2	1	1	0	0	1	1	0	15319.18843	1	166
112306	21	1	50	1	female	4	3	1	3	29.9	3	99	1800	180	120	20:34:17	20.57	15.57	5:04:17	5.07	14.07	8.5	4	1	0	0	0	1	2	1	0	0	0	0	0		36606.51849	1	163
112308	29	1	50	1	female	3	5	1	3	21.9	2	75	0	0	240	23:00:00	23	18	6:17:09	6.29	15.29	7.29	3	0	0	1	0	1	2	1	0	0	0	0	0	0	59099.58412	2	168
112309	39	1	50	2	female	3	3	3	3	31.5	4	104.2	0	0	60	15:42:51	15.71	10.71	6:30:00	6.5	15.5	7.93	3	0	3	0	0	4	7	2	0	0	0	0	0	0	38632.31642	1	157
112310	64	4	50~70	3	female	3	4	2					0	0	240	23:00:00	23	18	6:00:00	6	15	7	3	0	1	0	0	0	1	1	1	0	1	0	1		0	2	158
112312	45	2	50	2	male	1	4	1	3	29	3	104.8	75	270	480	23:30:00	23.5	18.5	7:25:43	7.43	16.43	7.93	3	0	3	3	0	2	8	2	0	0	0	0	1	0	51560.7463	1	159
112313	26	1	50	1	male	4	4	1	3	40.8	4	118.7	0	630	300	11:17:09	11.29	6.29	10:34:17	10.57	19.57	6.14	2	1	1	1	1	2	6	2	0	0	0	0	0	0	7401.870976	2	152
112314	70	5	70	4	female	1	4	1	2	34.4	4	109.4	840	0	240	1:00:00	1	20	5:30:00	5.5	14.5	4.5	1	1	1	0	0	2	4	1	0	0	0	0	1	1	26576.60944	1	160
112315	55	3	50~70	3	female	4	3	1	3	35	4	110.8	240	60	180	3:42:51	3.71	22.71	8:51:26	8.86	17.86	5.14	1	1	1	0	1	2	5	2	0	0	0	0	1	0	25958.73558	1	172
112316	42	2	50	2	female	4	5	1	3	30.6	4	99.7	0	0	720	16:25:43	16.43	11.43	6:30:00	6.5	15.5	7.21	3	0	0	0	1	4	5	2	0	0	0	0	0		8467.344393	1	149
112317	75	5	70	4	male	3	2	2	2	29.9	3	113	1470	0	420	21:00:00	21	16	2:00:00	2	11	5	1	1	2	1	0	4	8	2	1	0	0	1	1	1	8999.477564	2	172
112319	33	1	50	2	female	3	3	3	3	25.6	3	97.7	0	45	180	15:42:51	15.71	10.71	7:55:43	7.93	16.93	9.36	5	1	1	0	1	1	4	1	0	0	0	0	0	0	111456.7414	1	162
112320	48	2	50	2	female	3	2	2	2	36.5	4	125.7	0	35	300	21:00:00	21	16	6:00:00	6	15	9	5	1	3	2	0	3	9	3	0	0	0	0	1	1	12677.12504	2	163
112321	47	2	50	2	male	3	4	2	2	31.4	4	106.4	180	0	360	22:17:09	22.29	17.29	6:17:09	6.29	15.29	8	4	0	2	0	1	0	3	1	0	0	0	0	1	0	45466.56367	1	167
112322	20	1	50	1	male	1	4	1	3	24.4	2	91.3	0	840	360	21:00:00	21	16	6:25:43	6.43	15.43	9.43	5	1	0	0	0	0	1	1	0	0	0	0	0	0	17340.42341	2	155
112327	57	3	50~70	3	male	3	4	1	3	37.4	4	121.3	900	0	540	22:38:34	22.64	17.64	4:51:26	4.86	13.86	6.21	2	1	1	1	0	2	5	2	0	0	0	0	1	0	111144.6112	1	158
112328	55	3	50~70	3	male	1	1	1	3	25.2	3	92.1	2880	0	300	23:08:34	23.14	18.14	5:51:26	5.86	14.86	6.71	2	1	2	0	0	4	7	2	0	0	0	0	1	1	11661.69856	1	152
112329	32	1	50	2	female	4	3	1	3	23	2	80.6	180	0	540	20:17:09	20.29	15.29	6:06:26	6.11	15.11	10	5	1	0	0	1	2	4	1	0	0	0	0	0	0	21073.52932	1	172
112331	56	3	50~70	3	male	3	3	1	3	31	4	103	0	240	300	21:17:09	21.29	16.29	6:17:09	6.29	15.29	9	5	1	3	0	0	0	4	1	0	0	0	0	0	1	176466.1469	1	150
112332	59	3	50~70	3	female	3	4	3	3	36	4	116.8	0	72	720	20:17:09	20.29	15.29	4:00:00	4	13	7.71	3	0	1	1	0	1	3	1	0	0	0	0	1	0	131146.1752	2	162
112335	58	3	50~70	3	female	2	4	1	2	25	3	85.7	140	0	40	1:00:00	1	20	8:42:51	8.71	17.71	7.71	3	0	1	0	1	2	4	1	0	0	0	0	0	0	20945.63798	2	168
112340	45	2	50	2	female	2	1	1		30.5	4	96.4	0	105	60	22:17:09	22.29	17.29	6:00:00	6	15	7.71	3	0	0	0	0	0	0	1	0	0	0	0	0	0	21584.89409	1	154
112341	29	1	50	1	female	7	4	2		21.6	2		1500	150	120	21:47:09	21.79	16.79	7:06:26	7.11	16.11	9.5	5	1	0	0	0	1	2	1	0	0	0	0	0	0	53072.0427	2	154
112342	35	1	50	2	female	4	5	1					1290	750	180	15:00:00	15	10	6:08:34	6.14	15.14	8.29	4	1	2	0	1	2	6	2	0	0	0	0	0		0	2	172
112344	57	3	50~70	3	female	6	3	1		23.3	2	91	0	0	9999	0:00:00	0	19	8:00:00	8	17	8	4	0	2	0	0	0	2	1	0	0	0	0	1	1	10179.75543	1	161
112345	58	3	50~70	3	male	3	3	3	3	21.5	2	89.7	210	0	300	23:00:00	23	18	5:30:00	5.5	14.5	6.5	2	1	1	2	1	3	8	2	1	0	0	1	0	0	42161.15555	2	162
112347	56	3	50~70	3	male	1	5	1	3	24.6	2	93.3	180	80	180	6:34:17	6.57	1.57	7:51:26	7.86	16.86	8.14	4	1	1	0	0	2	4	1	0	0	0	0	0	0	26680.79413	2	172
112349	80	6	70	4	female	3	4	1	2	35.4	4	116.5	0	0	360	2:00:00	2	21	8:21:26	8.36	17.36	6.36	2	1	0	0	0	3	4	1	0	0	0	0	1	1	9191.886675	2	150
112350	48	2	50	2	female	3	3	1	3	40	4	110.3	0	0	480	22:17:09	22.29	17.29	9:00:00	9	18	10.71	5	1	0	0	1	2	4	1	0	0	0	0	0	0	58957.17054	2	149
112354	38	1	50	2	male	3	4	1	3	31.1	4	102.8	0	22.5	720	16:42:51	16.71	11.71	8:02:51	8.05	17.05	8.36	4	1	2	0	1	2	6	2	0	0	0	0	1	0	148996.1667	2	164
112355	21	1	50	1	male	3	4	3	3	20.8	2	80	1560	240	360	1:51:26	1.86	20.86	12:00:00	12	21	10.14	5	1	0	0	1	3	5	2	0	0	0	0	0	0	177669.7668	1	166
112356	21	1	50	1	female	4	3	1	3	41.9	4	116.2	720	0	420	0:34:17	0.57	19.57	7:21:26	7.36	16.36	6.79	2	1	2	0	1	2	6	2	0	0	0	0	0	0	11726.68252	1	150
112357	28	1	50	1	female	6	5	1	3	24.2	2	78	0	60	480	0:08:34	0.14	19.14	9:38:34	9.64	18.64	9.5	5	1	0	0	0	0	1	1	0	0	0	0	0	0	20256.52088	1	154
112358	29	1	50	1	male	2	2	1	3	34.5	4	107.5	0	0	180	16:00:00	16	11	7:42:51	7.71	16.71	8.86	4	1	3	1	0	0	5	2	0	0	0	0	1	1	30948.85254	2	149
112359	62	4	50~70	3	male	4	4	3	3	31.1	4	115	0	0	240	23:04:17	23.07	18.07	7:38:34	7.64	16.64	8.57	4	1	3	0	0	0	4	1	0	0	0	0	1	0	3042.225615	2	170
112360	32	1	50	2	male	6	5	1	3	25.5	3	95	840	472.5	480	22:30:00	22.5	17.5	6:00:00	6	15	7.5	3	0	3	3	1	4	11	3	0	0	0	0	1	0	24254.08007	1	169
112361	56	3	50~70	3	male	1	3	2	3	29.6	3	106.1	0	0	180	21:00:00	21	16	5:00:00	5	14	8	4	0	3	0	0	2	5	2	0	0	0	0	1	1	17250.00151	1	158
112362	40	2	50	2	female	4	3	3	3	42.8	4	125	0	45	360	2:51:26	2.86	21.86	7:25:43	7.43	16.43	4.57	1	1	3	1	1	0	6	2	0	0	0	0	1	1	10048.0542	1	152
112363	59	3	50~70	3	male	6	5	1	3	24.7	2	96.8	0	75	540	22:00:00	22	17	6:00:00	6	15	8	4	0	1	0	0	0	1	1	0	0	0	0	0	0	10514.11327	1	154
112365	58	3	50~70	3	female	2	4	1	3	24.1	2	86.7	0	0	180	15:42:51	15.71	10.71	7:08:34	7.14	16.14	8.57	4	1	3	0	0	1	5	2	0	0	0	0	1	0	23382.62252	1	169
112368	47	2	50	2	male	6	5	1	3	30.2	4	99.1	0	60	420	23:00:00	23	18	6:17:09	6.29	15.29	7.29	3	0	2	0	0	1	3	1	0	0	0	0	1	0	5274.495486	2	171
112371	23	1	50	1	female	4	5	1	3	19.1	2	68.8	420	30	180	0:17:09	0.29	19.29	7:23:34	7.39	16.39	7.29	3	0	0	0	0	2	2	1	0	0	0	0	0	0	26139.84674	2	171
112375	50	3	50~70	3	male	6	5	1	3	28.8	3	100	0	22.5	11	16:25:43	16.43	11.43	6:17:09	6.29	15.29	7	3	0	1	0	0	0	1	1	0	0	0	0	1	0	13450.94477	1	169
112377	44	2	50	2	female	4	5	1	2	43.3	4	122.3	0	0	480	0:17:09	0.29	19.29	6:08:34	6.14	15.14	5.86	1	1	1	0	0	0	2	1	0	0	0	0	0	0	17036.11713	1	163
112380	47	2	50	2	male	7	5	1					0	120	360	23:00:00	23	18	6:00:00	6	15	7	3	0	1	1	0	2	4	1	0	0	0	0	1		0	2	166
112383	30	1	50	2	male	1	2	3	3	26.2	3	99.2	990	30	120	17:00:00	17	12	7:51:26	7.86	16.86	8	4	0	0	0	0	2	2	1	0	0	0	0	1	1	17886.78851	2	159
112384	20	1	50	1	female	2	4	1	3	29.6	3	96.5	0	960	180	19:25:43	19.43	14.43	19:17:09	19.29	4.29	6.71	2	1	1	0	0	3	5	2	0	0	0	0	0		18703.90127	1	149
112385	21	1	50	1	male	3	4	1	3	24.7	2	88.9	0	420	600	0:42:51	0.71	19.71	8:25:43	8.43	17.43	7.71	3	0	0	0	0	1	1	1	0	0	0	0	0	0	56332.0652	1	168
112386	63	4	50~70	3	male	3	4	3	3	26.8	3	98.7	150	120	720	13:00:00	13	8	14:51:26	14.86	23.86	8.71	4	1	2	1	0	1	5	2	0	0	0	1	0	1	91063.31458	1	153
112387	59	3	50~70	3	male	4	5	2	3	33.2	4	109.9	1200	1500	120	15:42:51	15.71	10.71	5:51:26	5.86	14.86	7.29	3	0	2	2	0	4	8	2	0	0	0	0	1	1	13430.33705	3	156
112389	44	2	50	2	male	6	3	1	2	29.5	3	106.5	0	180	480	22:00:00	22	17	5:30:00	5.5	14.5	7.5	3	0	2	0	0	0	2	1	0	0	0	0	0	0	12537.72219	1	162
112391	80	6	70	4	female	3	5	2	3	22.7	2	87.8	0	0	300	22:30:00	22.5	17.5	6:00:00	6	15	7.5	3	0	1	1	0	2	4	1	0	0	0	0	1	0	17653.24298	1	153
112394	49	2	50	2	female	6	5	2	2	20.2	2	71	0	30	480	16:47:09	16.79	11.79	7:17:09	7.29	16.29	7.64	3	0	0	0	1	1	2	1	0	0	0	0	0	0	14250.86057	1	154
112397	26	1	50	1	male	2		1					0	0	480	23:00:00	23	18	6:00:00	6	15	7	3	0	0	0	0	0	0	1	0	0	0	0	0		0	1	153
112400	52	3	50~70	3	female	3	4	1	3	34.8	4		0	165	660	22:00:00	22	17	6:17:09	6.29	15.29	8.29	4	1	1	1	0	1	4	1	0	0	0	0	0	0	147959.7874	2	162
112403	46	2	50	2	male	1	4	1	3	28.5	3	98.8	300	600	360	22:00:00	22	17	6:00:00	6	15	8	4	0	3	3	1	3	10	3	0	0	0	0	1	0	24561.72366	2	155
112404	80	6	70	4	male	4	2	1	2				0	0	480	21:00:00	21	16	6:04:17	6.07	15.07	9.07	5	1	2	0	0	0	3	1	1	0	0	0	1	1	3895.599194	2	152
112406	37	1	50	2	male	3	3	1	3	48.3	4	150.5	2880	0	300	23:00:00	23	18	4:34:17	4.57	13.57	5.57	1	1	3	1	1	0	6	2	0	0	0	0	1	0	72117.45889	2	169
112407	42	2	50	2	female	6	5	1					30	150	180	15:42:51	15.71	10.71	7:17:09	7.29	16.29	8.71	4	1	0	0	0	1	2	1	0	0	0	0	0		0	2	171
112408	42	2	50	2	male	6	5	1	3	19.3	2	78.7	0	35	420	16:25:43	16.43	11.43	7:30:00	7.5	16.5	8.21	4	1	0	0	0	2	3	1	0	0	0	0	0	0	13343.65952	1	166
112409	52	3	50~70	3	male	6	1	1	1			97	0	0	420	2:51:26	2.86	21.86	4:34:17	4.57	13.57	2.29	1	1	3	0	0	0	4	1	0	0	0	0	1	0	10361.37447	1	162
112410	73	5	70	4	female	4	3	1	1	39.1	4	106.2	750	0	180	21:34:17	21.57	16.57	5:38:34	5.64	14.64	8.07	4	1	1	1	0	1	4	1	0	0	0	0	1	0	8523.39946	1	153
112412	40	2	50	2	female	2	5	1	3	22.9	2	76.6	0	675	180	21:25:43	21.43	16.43	6:00:00	6	15	8.57	4	1	2	0	0	1	4	1	0	0	0	0	0	0	30868.3664	1	153
112414	80	6	70	4	male	3	3	1	2	42.3	4	131.1	0	0	720	21:00:00	21	16	6:00:00	6	15	9	5	1	0	0	1	4	6	2	0	0	0	0	1		13510.81036	2	159
112415	47	2	50	2	female	2	4	2	3	37.4	4	121.9	0	105	300	0:00:00	0	19	7:00:00	7	16	7	3	0	3	3	1	3	10	3	0	0	0	1	1	0	32770.43991	1	161
112416	80	6	70	4	male	3	5	2	3	27.5	3	104.4	120	240	300	22:38:34	22.64	17.64	7:00:00	7	16	8.36	4	1	0	0	0	2	3	1	0	0	0	0	1	0	32466.64859	1	164
112419	41	2	50	2	male	6	5	3	3	27	3	94.5	0	0	480	16:25:43	16.43	11.43	5:30:00	5.5	14.5	6.21	2	1	3	0	0	1	5	2	0	0	0	0	0		18504.56435	1	159
112421	65	4	50~70	3	male	6	5	2	3	25.8	3	85.7	0	0	300	0:30:00	0.5	19.5	8:30:00	8.5	17.5	8	4	0	3	1	0	3	7	2	0	0	0	0	1	1	10055.755	2	161
112422	60	4	50~70	3	female	4	4	2	3	47	4	126.8	0	0	600	12:51:26	12.86	7.86	19:08:34	19.14	4.14	6.29	2	1	2	0	0	3	6	2	0	0	0	0	1	1	8803.685447	1	166
112426	66	4	50~70	3	female	4	3	1	3	25.1	3	96.1	40	30	360	0:00:00	0	19	7:00:00	7	16	7	3	0	1	0	1	2	4	1	0	0	0	0	1		7815.257637	1	152
112427	52	3	50~70	3	female	3	2	3	2	19.7	2	70.5	1050	0	120	1:00:00	1	20	8:30:00	8.5	17.5	7.5	3	0	0	0	1	1	2	1	0	0	0	0	0	0	23139.76929	2	158
112431	22	1	50	1	female	4	2	1	1	27.6	3	94.9	0	840	120	1:55:43	1.93	20.93	11:25:43	11.43	20.43	9.5	5	1	0	0	0	2	3	1	0	0	0	0	0	0	9201.63694	1	171
112432	33	1	50	2	female	3	5	2	3	40.2	4	121.4	0	30	600	21:38:34	21.64	16.64	5:34:17	5.57	14.57	7.93	3	0	3	0	0	1	4	1	0	0	0	0	0	0	147246.6967	2	165
112433	57	3	50~70	3	male	4	4	3	3	23.4	2	89.2	1800	120	240	17:00:00	17	12	4:51:26	4.86	13.86	5	1	1	1	1	0	0	3	1	0	0	0	0	0	0	12441.65189	2	171
112434	37	1	50	2	female	4	5	1		24.1	2		0	0	240	22:17:09	22.29	17.29	7:51:26	7.86	16.86	9.57	5	1	0	0	1	3	5	2	0	0	0	0	0		20674.70948	3	156
112435	79	5	70	4	male	4	4	1	2	39.2	4	137	0	0	840	22:00:00	22	17	5:00:00	5	14	7	3	0	0	3	1	2	6	2	1	0	0	0	1	1	5680.30224	2	169
112436	24	1	50	1	female	3	5	1	3	26.9	3	92.3	0	300	60	15:42:51	15.71	10.71	5:34:17	5.57	14.57	7	3	0	0	0	0	2	2	1	0	0	0	0	0	0	131267.926	1	163
112437	76	5	70	4	female	4	3	1	1	21.9	2	85.9	0	150	180	2:51:26	2.86	21.86	9:00:00	9	18	3.14	1	1	2	0	1	2	6	2	0	0	0	0	1		12980.09461	1	168
112438	33	1	50	2	female	3	4	1	3	37.2	4	115	570	0	480	22:30:00	22.5	17.5	6:06:26	6.11	15.11	7.79	3	0	3	3	0	3	9	3	0	0	0	0	0	0	18824.28568	2	150
112440	80	6	70	4	female	3	5	1	2	25	3	82.3	10	0	720	2:00:00	2	21	10:00:00	10	19	8	4	0	0	0	0	1	1	1	0	1	0	0	0	0	16164.6166	2	168
112444	57	3	50~70	3	female	1	1	1	2	41.7	4	114.9	0	0	300	3:00:00	3	22	9:17:09	9.29	18.29	6.29	2	1	3	0	1	0	5	2	1	1	0	0	1	1	8107.134626	2	166
112446	55	3	50~70	3	male	6	5	1	3	26.6	3	94.7	0	600	300	1:00:00	1	20	7:00:00	7	16	6	2	1	2	1	0	2	6	2	0	0	0	0	0	0	8592.649986	1	164
112448	69	4	50~70	3	male	3	4	2	3	44.5	4	143.8	810	120	360	23:00:00	23	18	7:00:00	7	16	8	4	0	1	0	1	2	4	1	1	0	0	0	1	1	8670.948117	1	157
112450	69	4	50~70	3	female	4	3	2	3	31	4	112.4	0	0	300	21:00:00	21	16	5:42:51	5.71	14.71	8.71	4	1	3	2	0	2	8	2	0	0	0	0	1	1	4137.109017	2	167
112451	50	3	50~70	3	male	6	4	3	3	27.7	3	95.7	30	0	480	23:30:00	23.5	18.5	7:47:09	7.79	16.79	8.29	4	1	3	0	0	3	7	2	0	0	0	0	0	0	6022.250618	2	155
112452	72	5	70	4	female	3	5	2	3	35.8	4	113	360	180	480	23:04:17	23.07	18.07	7:00:00	7	16	8	4	0	3	1	0	2	6	2	0	0	0	0	1	0	49713.91998	3	156
112454	62	4	50~70	3	male	3	4	1	3	28	3	94.3	0	740	180	21:17:09	21.29	16.29	6:17:09	6.29	15.29	9	5	1	1	0	0	2	4	1	0	0	0	0	0	0	6809.724674	2	167
112456	66	4	50~70	3	male	4	4	3	2	24.8	2	94.2	0	10	720	22:30:00	22.5	17.5	6:12:51	6.21	15.21	7.71	3	0	2	0	0	2	4	1	0	0	1	1	1	0	3407.000058	1	171
112462	31	1	50	2	male	7	4	2	2	40	4	129.6	1440	120	960	23:00:00	23	18	7:08:34	7.14	16.14	8.14	4	1	2	1	1	3	8	2	0	0	0	0	0	0	71384.43941	2	166
112464	69	4	50~70	3	female	4	3	1	3	27.4	3	91.6	360	30	300	20:30:00	20.5	15.5	5:21:26	5.36	14.36	8.86	4	1	0	0	1	2	4	1	0	0	0	0	1	0	15706.77517	2	157
112466	29	1	50	1	male	1	1	2	3	37.9	4	109.5	0	0	180	0:00:00	0	19	6:12:51	6.21	15.21	6.21	2	1	3	1	0	2	7	2	0	0	0	0	0	0	16780.82762	1	168
112467	80	6	70	4	male	3	3	2	1	25.9	3	103.1	0	0	360	22:00:00	22	17	5:00:00	5	14	7	3	0	3	1	0	2	6	2	0	0	1	0	0	1	9501.565618	2	158
112469	45	2	50	2	female	1	1	1	1	30.5	4	101.5	2100	1080	60	23:00:00	23	18	5:12:51	5.21	14.21	6.21	2	1	3	0	0	0	4	1	0	0	0	0	0	1	12376.57435	2	159
112471	79	5	70	4	female	6	5	1	1	26.9	3	92.4	0	5	240	22:30:00	22.5	17.5	7:00:00	7	16	8.5	4	1	3	0	1	2	7	2	0	0	0	0	1	0	23807.81601	1	163
112475	73	5	70	4	female	3	5	2	3	44.5	4		0	0	720	22:00:00	22	17	6:17:09	6.29	15.29	8.29	4	1	2	0	0	1	4	1	0	0	0	0	1	0	26024.65948	2	150
112480	30	1	50	2	male	2	5	1	3	29	3	105.4	0	270	480	23:08:34	23.14	18.14	5:42:51	5.71	14.71	6.57	2	1	0	0	0	1	2	1	0	0	0	0	0	0	57020.12019	1	166
112482	31	1	50	2	male	4	3	1	2				0	0	300	21:34:17	21.57	16.57	7:00:00	7	16	9.43	5	1	1	0	0	0	2	1	0	0	0	0	0	0	20271.25133	1	168
112483	59	3	50~70	3	male	4	5	1	3	24.4	2	89	0	300	420	23:00:00	23	18	4:34:17	4.57	13.57	5.57	1	1	0	0	0	2	3	1	0	0	0	0	1	0	8839.212677	1	168
112486	79	5	70	4	male	3	2	1	2	34	4	123.4	0	30	180	0:00:00	0	19	8:00:00	8	17	8	4	0	2	0	0	1	3	1	0	0	0	1	1	1	4887.074966	2	164
112488	61	4	50~70	3	male	4	5	2	2	40.8	4	129.5	60	0	720	4:00:00	4	23	11:08:34	11.14	20.14	7.14	3	0	0	1	0	1	2	1	0	0	0	0	1	0	3305.37314	2	170
112492	65	4	50~70	3	male	3	4	2	3	30.4	4	116.8	1800	0	300	23:00:00	23	18	6:00:00	6	15	7	3	0	3	0	1	0	4	1	0	0	0	0	0		21324.93493	2	168
112497	64	4	50~70	3	female	7	4	1	3	26.2	3	93.7	540	300	360	22:00:00	22	17	7:30:00	7.5	16.5	9.5	5	1	2	0	0	3	6	2	0	0	0	0	0	0	5050.430592	1	156
112499	57	3	50~70	3	male	6	4	2	3	21.7	2	86.4	30	0	120	0:42:51	0.71	19.71	8:34:17	8.57	17.57	7.86	3	0	2	0	0	3	5	2	0	0	0	0	0	0	9062.901601	2	170
112501	55	3	50~70	3	female	2	3	1	3	41.8	4	117.7	0	0	240	23:00:00	23	18	6:25:43	6.43	15.43	7.43	3	0	3	0	0	2	5	2	0	0	0	0	0	1	10003.14874	1	167
112503	67	4	50~70	3	female	3	4	2	3	37.3	4	123.4	0	0	480	1:00:00	1	20	9:00:00	9	18	8	4	0	3	3	1	0	7	2	0	1	0	0	1	0	34197.37555	2	151
112504	41	2	50	2	male	1	2	3	3	31.3	4	103.2	180	0	600	23:00:00	23	18	7:00:00	7	16	8	4	0	3	1	0	3	7	2	0	0	0	0	1	0	21698.37917	1	151
112505	80	6	70	4	male	3	5	2	3	35	4	117.5	0	0	480	22:45:00	22.75	17.75	8:00:00	8	17	9.5	5	1	1	1	0	3	6	2	0	0	0	0	0	1	15463.20624	1	149
112506	48	2	50	2	male	4	4	1	2	28.7	3	99.2	150	105	180	6:00:00	6	1	11:42:51	11.71	20.71	5.71	1	1	2	0	0	2	5	2	0	0	0	0	0	0	7705.868202	2	171
112508	24	1	50	1	male	3	5	1					70	262.5	480	15:42:51	15.71	10.71	6:04:17	6.07	15.07	7.5	3	0	1	1	0	2	4	1	0	0	0	0	0		0	2	162
112509	35	1	50	2	male	6	3	2	3	40.1	4	115.8	1080	0	180	4:38:34	4.64	23.64	10:25:43	10.43	19.43	5.79	1	1	3	0	0	3	7	2	0	0	0	0	0	0	14125.6744	2	164
112510	68	4	50~70	3	female	3	3	1	3	39.6	4	121.3	10	0	300	22:30:00	22.5	17.5	7:00:00	7	16	8.5	4	1	3	0	0	2	6	2	0	0	0	0	0	0	27069.03325	2	163
112511	66	4	50~70	3	male	7	4	3	2	25.1	3	94.4	720	60	360	3:00:00	3	22	9:17:09	9.29	18.29	6.29	2	1	0	0	1	0	2	1	0	0	0	0	1	1	7663.805038	1	162
112512	55	3	50~70	3	female	1	4	1	3	28.3	3	95	0	35	480	23:00:00	23	18	8:00:00	8	17	9	5	1	3	3	1	4	12	3	0	0	0	0	0	0	6217.586686	2	151
112513	66	4	50~70	3	female	1	3	3					0	0	180	16:25:43	16.43	11.43	5:51:26	5.86	14.86	6.57	2	1	0	0	0	2	3	1	0	0	0	0	1	1	11923.81893	2	161
112514	63	4	50~70	3	male	4	4	1	3	18.5	2	72.4	0	0	180	0:00:00	0	19	6:34:17	6.57	15.57	6.57	2	1	0	0	0	0	1	1	0	0	0	0	0		6572.378986	1	168
112515	78	5	70	4	female	4	4	1	2	29	3	103.9	0	0	480	22:00:00	22	17	5:00:00	5	14	7	3	0	3	0	1	0	4	1	0	0	0	1	1	0	12779.64385	2	172
112516	55	3	50~70	3	male	3	4	2	2	35.1	4	120.6	1800	0	360	2:30:00	2.5	21.5	7:00:00	7	16	4.5	1	1	0	0	1	2	4	1	0	0	0	0	1	1	16893.30341	1	155
112517	69	4	50~70	3	female	6	5	1	3	22.2	2	78	0	0	300	22:00:00	22	17	8:17:09	8.29	17.29	10.29	5	1	0	0	0	0	1	1	0	0	0	0	1	0	16435.85365	1	160
112520	55	3	50~70	3	male	3	4	1	3	36	4	129.7	0	105	600	23:00:00	23	18	6:49:17	6.82	15.82	8	4	0	3	0	0	1	4	1	0	0	0	0	0	0	34693.0503	2	156
112524	20	1	50	1	female	4	3	1	2	25.8	3	79.7	2160	240	480	15:42:51	15.71	10.71	7:17:09	7.29	16.29	8.71	4	1	2	0	0	0	3	1	0	0	0	0	0		12362.00809	2	156
112525	65	4	50~70	3	female	4	2	1	2	41.4	4	127	0	0	300	0:17:09	0.29	19.29	9:25:43	9.43	18.43	9.14	5	1	1	1	1	2	6	2	0	0	0	0	1	0	4608.178189	2	166
112530	70	5	70	4	female	6	3	1	2	20	2	82.2	0	180	120	22:30:00	22.5	17.5	7:00:00	7	16	8.5	4	1	0	0	0	0	1	1	0	0	0	0	1	1	23481.62444	1	169
112531	53	3	50~70	3	female	6	4	3	2	22.5	2	83.9	0	0	120	1:42:51	1.71	20.71	5:47:09	5.79	14.79	4.07	1	1	0	0	1	4	6	2	0	0	0	0	0	0	4397.082657	2	151
112532	63	4	50~70	3	female	3	4	1	3	33.3	4	108.6	180	210	360	22:17:09	22.29	17.29	6:00:00	6	15	7.71	3	0	0	0	0	0	0	1	0	0	0	0	0	0	36053.75877	2	151
112534	41	2	50	2	male	1	4	3	3	36.5	4	124.9	0	0	720	6:00:00	6	1	18:00:00	18	3	12	5	1	2	0	1	4	8	2	0	0	0	0	1	0	27570.11396	2	165
112535	53	3	50~70	3	male	4	5	1	3	30.6	4	103.3	180	180	240	0:00:00	0	19	6:55:43	6.93	15.93	6.93	2	1	3	0	0	2	6	2	0	0	0	0	1	0	11438.61742	1	170
112538	46	2	50	2	female	3	4	1	3	22.9	2	83	0	300	780	16:25:43	16.43	11.43	6:55:43	6.93	15.93	7.64	3	0	1	0	0	2	3	1	0	0	0	0	0	0	97278.57468	1	161
112540	26	1	50	1	female	4	4	1	3	25.9	3	82	0	0	480	7:08:34	7.14	2.14	6:34:17	6.57	15.57	6.29	2	1	1	0	0	3	5	2	0	0	0	0	0	0	23732.67256	2	153
112544	28	1	50	1	female	1	5	1	3	28.9	3	97.3	450	180	240	21:47:09	21.79	16.79	6:47:09	6.79	15.79	9	5	1	0	0	0	2	3	1	0	0	0	0	0	0	47853.65844	2	161
112545	24	1	50	1	male	7	4	1					0	15	600	13:08:34	13.14	8.14	15:34:17	15.57	0.57	9.29	5	1	1	0	0	0	2	1	0	0	0	0	0	0	19481.22948	1	155
112546	37	1	50	2	female	3	4	2	3	48.8	4	134	0	0	900	5:00:00	5	0	10:00:00	10	19	5	1	1	3	0	1	4	9	3	0	0	0	0	1	0	43803.11411	1	161
112548	80	6	70	4	female	3	2	1					0	0	240	22:00:00	22	17	6:00:00	6	15	8	4	0	0	0	0	2	2	1	1	0	0	0	1		0	1	157
112550	44	2	50	2	male	3	5	2	3	26.4	3	96.3	0	360	480	16:25:43	16.43	11.43	7:17:09	7.29	16.29	8	4	0	2	2	0	2	6	2	0	0	0	0	0	0	102399.6611	1	154
112551	23	1	50	1	male	7	5	1	3	22.9	2	79.2	900	270	180	16:42:51	16.71	11.71	8:54:17	8.9	17.9	9.21	5	1	2	0	0	3	6	2	0	0	0	0	1	0	4314.849416	2	168
112552	60	4	50~70	3	female	3	4	1	3	46.9	4	126.7	0	0	840	21:00:00	21	16	9:00:00	9	18	12	5	1	1	0	1	1	4	1	1	0	0	0	1	1	50973.29734	2	159
112553	37	1	50	2	female	4	4	1	3	30.1	4	96.9	1260	0	300	7:00:00	7	2	13:25:43	13.43	22.43	6.43	2	1	1	0	0	3	5	2	0	0	0	0	0	0	19141.9203	1	163
112556	29	1	50	1	female	4	5	1	3	27.5	3	89	0	0	660	16:25:43	16.43	11.43	8:00:00	8	17	8.71	4	1	3	1	0	2	7	2	0	0	0	0	0	0	18232.31032	2	152
112562	49	2	50	2	female	4	4	1	3	49.9	4	132.8	0	0	720	23:00:00	23	18	4:42:51	4.71	13.71	5.71	1	1	3	0	0	2	6	2	0	0	0	0	1	1	7890.06348	2	170
112563	44	2	50	2	female	4	4	1	3	31.5	4	105.1	0	180	240	16:04:17	16.07	11.07	8:47:09	8.79	17.79	9.86	5	1	2	0	0	2	5	2	0	0	0	0	0	0	7259.162209	2	170
112566	48	2	50	2	female	6	5	1	1	28.2	3	86.8	0	0	300	21:00:00	21	16	6:30:00	6.5	15.5	9.5	5	1	0	0	0	0	1	1	0	0	0	0	0	0	10893.12965	2	161
112567	76	5	70	4	male	3	4	2	3	30.9	4	119.8	0	75	480	0:00:00	0	19	5:30:00	5.5	14.5	5.5	1	1	2	0	0	2	5	2	1	0	1	1	1	1	49482.12109	1	157
112568	53	3	50~70	3	male	6	5	1	3	21.1	2	81.7	0	45	300	0:17:09	0.29	19.29	7:55:43	7.93	16.93	7.64	3	0	2	2	0	2	6	2	0	0	0	0	0	0	11225.58778	1	161
112569	46	2	50	2	female	1	2	3		28.7	3	92.5	0	0	240	0:00:00	0	19	6:47:09	6.79	15.79	6.79	2	1	1	0	0	1	3	1	0	0	0	0	0	0	23242.33859	2	162
112571	47	2	50	2	male	4	4	1	3	19.2	2	76	0	0	60	16:42:51	16.71	11.71	6:34:17	6.57	15.57	7	3	0	0	0	0	2	2	1	0	0	0	0	0	0	13183.22233	2	153
112574	64	4	50~70	3	male	2	1	1		31.6	4	109.6	0	0	150	21:17:09	21.29	16.29	4:17:09	4.29	13.29	7	3	0	3	0	0	2	5	2	0	0	1	1	1	1	2960.152137	2	161
112576	34	1	50	2	female	3	5	1	3	23.9	2	94.6	120	170	180	21:30:00	21.5	16.5	6:00:00	6	15	8.5	4	1	0	0	0	1	2	1	0	0	0	0	0		77322.74087	3	156
112578	36	1	50	2	male	2	5	1	3	23.8	2	90	0	420	480	23:00:00	23	18	6:40:43	6.68	15.68	7.86	3	0	1	1	0	1	3	1	0	0	0	0	0	0	46121.11238	2	160
112579	24	1	50	1	female	2	4	1	3	30.8	4	96.5	690	75	120	15:42:51	15.71	10.71	6:51:26	6.86	15.86	8.29	4	1	0	0	0	1	2	1	0	0	0	0	0	0	15843.38861	2	152
112580	58	3	50~70	3	female	2	3	3	3	25.9	3	93.8	420	0	180	3:17:09	3.29	22.29	9:38:34	9.64	18.64	6.36	2	1	3	0	1	1	6	2	0	0	0	0	1	1	12423.65757	1	149
112581	49	2	50	2	female	4	2	3	2	48.8	4	138.5	0	0	180	1:00:00	1	20	5:00:00	5	14	4	1	1	3	0	1	1	6	2	0	1	0	0	0	1	5694.634515	2	151
112582	49	2	50	2	female	4	3	2		23.9	2	100.5	0	0	600	15:42:51	15.71	10.71	9:17:09	9.29	18.29	10.71	5	1	0	0	0	1	2	1	0	0	0	0	0	0	21175.18061	1	152
112584	73	5	70	4	female	6	5	1	1	24.3	2	82.4	0	0	180	16:25:43	16.43	11.43	7:00:00	7	16	7.71	3	0	0	0	0	4	4	1	0	0	0	0	1	1	10695.54472	2	154
112585	75	5	70	4	male	7	4	2	3	32.6	4	115.3	1350	0	480	23:00:00	23	18	6:00:00	6	15	7	3	0	1	1	0	2	4	1	0	1	0	1	1	0	10263.76818	1	157
112586	46	2	50	2	female	6	5	1	3	21.5	2	76.7	0	90	300	16:25:43	16.43	11.43	6:38:34	6.64	15.64	7.36	3	0	1	0	0	2	3	1	0	0	0	0	0	0	24083.8592	1	152
112587	21	1	50	1	female	6	3	1	3	19.3	2	72.8	0	0	300	16:25:43	16.43	11.43	7:51:26	7.86	16.86	8.57	4	1	0	0	0	0	1	1	0	0	0	0	0	0	13012.43063	2	169
112590	43	2	50	2	female	4	5	1	3	33.9	4	101.5	1200	360	180	20:08:34	20.14	15.14	7:34:17	7.57	16.57	11.43	5	1	1	0	0	2	4	1	0	0	0	0	0	0	11861.23101	1	152
112592	80	6	70	4	female	3	5	1	2	26.1	3	93.8	0	0	360	1:00:00	1	20	8:00:00	8	17	7	3	0	0	0	1	3	4	1	0	1	0	0	1	0	25178.26527	2	171
112594	56	3	50~70	3	female	3	3	1	3	38.1	4	112.9	0	75	240	22:38:34	22.64	17.64	5:55:43	5.93	14.93	7.29	3	0	0	0	1	1	2	1	0	0	0	0	0	0	59726.11928	1	150
112596	69	4	50~70	3	female	1	3	2	3	25.1	3	97.7	0	0	120	0:00:00	0	19	8:30:00	8.5	17.5	8.5	4	1	3	3	0	2	9	3	0	0	0	0	0	0	9879.351967	1	155
112600	62	4	50~70	3	female	3	3	2	3	35.7	4	125.6	600	300	240	17:00:00	17	12	6:30:00	6.5	15.5	6.64	2	1	3	3	1	4	12	3	0	0	0	0	0	0	20294.42872	1	155
112604	78	5	70	4	male	3	5	2					0	0	420	20:30:00	20.5	15.5	5:30:00	5.5	14.5	9	5	1	3	0	1	4	9	3	0	0	0	0	1	1	0	2	169
112605	35	1	50	2	female	2	2	2	2	29.3	3	90.2	0	150	180	0:00:00	0	19	7:17:09	7.29	16.29	7.29	3	0	1	0	0	0	1	1	0	0	0	0	0	0	22036.56139	2	149
112606	48	2	50	2	female	3	5	1	3	30	4	101.5	0	180	480	22:17:09	22.29	17.29	5:34:17	5.57	14.57	7.29	3	0	1	0	0	1	2	1	0	0	0	0	1	0	37699.61962	2	168
112607	43	2	50	2	female	6	5	1					0	360	360	17:04:17	17.07	12.07	7:04:17	7.07	16.07	7.14	3	0	0	0	1	2	3	1	0	0	0	0	1	0	0	2	171
112608	44	2	50	2	female	4	5	3	3	42.2	4	130.3	0	75	360	21:00:00	21	16	4:08:34	4.14	13.14	7.14	3	0	3	0	0	3	6	2	0	0	0	0	0	0	5844.634967	1	150
112609	62	4	50~70	3	female	6	5	2	3	36.5	4	117.5	0	60	540	21:00:00	21	16	5:30:00	5.5	14.5	8.5	4	1	0	0	0	0	1	1	0	0	0	0	1	1	12433.54527	1	156
112610	49	2	50	2	male	3	4	2	3	35.8	4	117.5	0	0	300	22:38:34	22.64	17.64	5:55:43	5.93	14.93	7.29	3	0	3	0	0	1	4	1	0	0	0	0	1	0	43067.23556	2	167
112612	60	4	50~70	3	male	2	2	3					0	120	480	16:25:43	16.43	11.43	5:00:00	5	14	5.71	1	1	3	0	1	1	6	2	0	0	0	0	1	1	0	1	159
112619	37	1	50	2	female	4	5	1		24.8	2		0	0	300	0:00:00	0	19	11:34:17	11.57	20.57	11.57	5	1	0	1	1	3	6	2	0	0	0	0	0	0	8246.910489	2	152
112620	56	3	50~70	3	female	1	3	1	1	44.6	4	127.3	0	0	120	23:00:00	23	18	5:51:26	5.86	14.86	6.86	2	1	1	0	0	2	4	1	0	0	0	0	1	0	19918.25487	2	161
112627	32	1	50	2	male	3	4	2	3	57.7	4	155.4	525	0	360	23:00:00	23	18	7:04:17	7.07	16.07	8.07	4	1	3	2	0	1	7	2	0	0	0	0	0	0	86347.24628	1	165
112629	26	1	50	1	female	4	4	1					3360	90	180	17:00:00	17	12	6:17:09	6.29	15.29	6.43	2	1	3	3	1	2	10	3	0	0	0	0	0		0	1	163
112630	33	1	50	2	male	3	5	1	3	30.4	4	103.1	240	0	300	23:00:00	23	18	6:30:00	6.5	15.5	7.5	3	0	3	0	0	2	5	2	0	0	0	0	0	0	80130.50776	1	155
112634	42	2	50	2	male	6	5	1	3	34.2	4	112.5	0	180	900	6:34:17	6.57	1.57	7:55:43	7.93	16.93	8.21	4	1	3	3	0	2	9	3	0	0	0	0	0	1	5274.495486	2	171
112637	57	3	50~70	3	male	2	4	3	3	36.3	4	122.3	240	0	240	22:30:00	22.5	17.5	4:38:34	4.64	13.64	6.14	2	1	0	2	1	1	5	2	0	0	0	0	0	0	6994.096743	2	156
112643	35	1	50	2	female	3	4	3	3	24.1	2	76.2	0	0	480	21:08:34	21.14	16.14	6:17:09	6.29	15.29	9.14	5	1	1	0	0	2	4	1	0	0	0	0	0	0	32667.55844	1	157
112644	76	5	70	4	male	3	4	2	3	23.8	2	96	120	810	300	23:00:00	23	18	8:00:00	8	17	9	5	1	3	0	0	2	6	2	0	0	0	0	1		19729.09873	2	151
112650	43	2	50	2	female	7	4	2	3	39.5	4	114.6	0	0	300	1:08:34	1.14	20.14	8:00:00	8	17	6.86	2	1	2	0	1	3	7	2	0	0	0	0	0	0	18357.88476	1	155
112659	32	1	50	2	male	4	3	1	3	23.9	2	82.8	0	20	180	14:17:09	14.29	9.29	10:00:00	10	19	12.86	5	1	1	1	0	2	5	2	0	0	0	0	0	0	8215.561095	1	152
112660	43	2	50	2	male	1	5	2	3	32.5	4	105	600	630	360	9:47:09	9.79	4.79	9:42:51	9.71	18.71	6.79	2	1	3	1	1	2	8	2	0	0	0	0	0	0	25555.67287	1	151
112661	45	2	50	2	female	3	4	3	3	27.4	3	107	3600	0	240	22:21:26	22.36	17.36	6:00:00	6	15	7.64	3	0	1	0	0	2	3	1	0	0	0	0	1	1	121087.7022	1	159
112664	45	2	50	2	female	6	2	1	1	21.4	2	75.5	0	60	300	0:00:00	0	19	9:00:00	9	18	9	5	1	0	0	0	1	2	1	0	0	0	0	0	0	7320.242689	2	169
112665	67	4	50~70	3	male	1	1	2	2	24.3	2	85.3	960	15	180	22:30:00	22.5	17.5	5:40:00	5.67	14.67	7	3	0	3	2	0	0	5	2	0	0	0	1	1	0	8419.981578	1	164
112666	36	1	50	2	female	2	3	1	3	23.8	2	83.9	1860	0	180	21:34:17	21.57	16.57	5:51:26	5.86	14.86	8.29	4	1	0	0	0	1	2	1	0	0	0	0	0	0	8604.603497	2	156
112667	56	3	50~70	3	male	4	5	1	3	28.8	3	99.7	2280	427.5	120	21:42:51	21.71	16.71	5:51:26	5.86	14.86	8.14	4	1	2	0	0	2	5	2	0	0	0	0	0	1	6845.781478	1	150
112670	68	4	50~70	3	female	6	3	1	2	20	2	75.6	0	0	240	21:00:00	21	16	5:00:00	5	14	8	4	0	3	0	0	0	3	1	0	0	0	0	1	0	15585.81105	1	154
112672	78	5	70	4	male	4	4	1					0	0	420	23:00:00	23	18	8:42:51	8.71	17.71	9.71	5	1	2	0	0	2	5	2	1	0	0	0	1	1	0	1	153
112673	24	1	50	1	male	1	1	1	3	41.2	4	120.7	2250	450	240	9:25:43	9.43	4.43	10:21:26	10.36	19.36	7.79	3	0	1	1	0	2	4	1	0	0	0	0	0	0	14989.7122	2	155
112675	47	2	50	2	male	3	5	2	3	42.1	4	128.3	30	240	600	17:21:26	17.36	12.36	6:34:17	6.57	15.57	6.36	2	1	3	1	0	2	7	2	0	0	0	0	1	0	129660.0233	1	165
112676	47	2	50	2	male	1	2	3					0	0	120	21:34:17	21.57	16.57	5:51:26	5.86	14.86	8.29	4	1	3	0	0	1	5	2	0	0	0	0	1	1	0	1	150
112677	23	1	50	1	male	7	4	1	3	38.8	4	117.6	1980	240	180	0:34:17	0.57	19.57	8:15:00	8.25	17.25	7.86	3	0	2	0	1	1	4	1	0	0	0	0	1	0	18693.67183	2	149
112683	33	1	50	2	male	3	3	3	3	22.4	2	80.4	3150	0	180	16:04:17	16.07	11.07	8:04:17	8.07	17.07	9.14	5	1	0	0	0	0	1	1	0	0	0	0	0	0	22722.53509	2	166
112684	39	1	50	2	female	6	5	1	3	31.4	4	100	0	0	480	2:00:00	2	21	10:34:17	10.57	19.57	8.57	4	1	3	3	0	2	9	3	0	0	0	0	1	0	12836.78818	2	169
112685	48	2	50	2	female	6	2	1		34.5	4	105.2	0	0	120	22:38:34	22.64	17.64	5:53:34	5.89	14.89	7.43	3	0	0	0	0	0	0	1	0	0	0	0	1	0	4324.549384	1	167
112687	52	3	50~70	3	female	4	3	1	3	52.8	4	158.1	420	0	120	21:00:00	21	16	1:00:00	1	10	4	1	1	3	0	1	1	6	2	0	0	0	0	1	0	12982.68593	2	163
112693	20	1	50	1	male	1	3	1	3	28.8	3	97.2	450	480	300	16:00:00	16	11	8:17:09	8.29	17.29	9.43	5	1	1	0	0	1	3	1	0	0	0	0	0	0	69569.04399	1	160
112694	33	1	50	2	female	3	3	2	3	22.3	2	72.6	90	210	180	22:25:43	22.43	17.43	6:30:00	6.5	15.5	8.07	4	1	0	0	0	2	3	1	0	0	0	0	1		110086.4558	1	165
112697	21	1	50	1	male	3	3	1	3	28.3	3	104.6	2250	180	300	0:00:00	0	19	8:00:00	8	17	8	4	0	1	0	0	1	2	1	0	0	0	0	1	0	68680.39202	2	163
112699	80	6	70	4	male	3	4	1	1	29.4	3	111.5	0	0	240	22:30:00	22.5	17.5	6:00:00	6	15	7.5	3	0	3	0	0	1	4	1	0	0	0	0	0	0	11242.44171	1	157
112700	51	3	50~70	3	female	6	5	1	1	26.4	3	86.6	0	0	120	22:00:00	22	17	5:38:34	5.64	14.64	7.64	3	0	2	0	0	0	2	1	0	0	0	0	1	0	10309.50164	1	162
112702	25	1	50	1	female	3	4	1	3	21.2	2	70.8	2100	30	180	23:00:00	23	18	8:17:09	8.29	17.29	9.29	5	1	1	1	0	3	6	2	0	0	0	0	0	0	34356.47924	2	159
112703	52	3	50~70	3	male	4	3	2	2	28.1	3	93.3	0	0	600	3:00:00	3	22	6:34:17	6.57	15.57	3.57	1	1	3	0	0	2	6	2	0	0	0	0	1	0	8668.957267	1	151
112706	37	1	50	2	female	3	4	1	3	21.8	2	81.4	0	0	180	23:00:00	23	18	8:00:00	8	17	9	5	1	0	0	1	2	4	1	0	0	0	0	0	0	24883.1837	2	158
112707	57	3	50~70	3	male	7	3	3	3	24.9	2	95.5	1440	360	900	21:51:26	21.86	16.86	6:12:51	6.21	15.21	8.36	4	1	2	0	0	0	3	1	0	0	0	0	0	0	9732.311649	2	155
112709	24	1	50	1	male	3	4	1	1	17.2	1	70.1	0	285	480	23:00:00	23	18	9:17:09	9.29	18.29	10.29	5	1	0	0	1	3	5	2	0	0	0	0	0	0	30885.47282	2	167
112712	61	4	50~70	3	male	4	2	1	3	25.6	3	90.2	0	0	180	22:00:00	22	17	4:00:00	4	13	6	2	1	0	0	0	0	1	1	0	0	0	0	0	0	6587.329429	2	153
112713	78	5	70	4	male	6	3	2	2	20.1	2	81.6	0	0	360	21:17:09	21.29	16.29	6:00:00	6	15	8.71	4	1	0	0	0	0	1	1	0	0	0	0	1	0	10185.49869	1	160
112714	36	1	50	2	female	6	5	1	3	21	2	73.9	540	0	120	12:25:43	12.43	7.43	11:53:34	11.89	20.89	6.5	2	1	0	0	0	0	1	1	0	0	0	0	0	0	10400.14374	2	165
112716	33	1	50	2	female	4	4	3	3	51.1	4	152	0	60	180	21:17:09	21.29	16.29	8:34:17	8.57	17.57	11.29	5	1	0	0	1	2	4	1	0	0	0	0	1	0	14596.36671	1	158
112719	80	6	70	4	male	3	5	1					0	0	600	22:00:00	22	17	6:00:00	6	15	8	4	0	1	0	0	2	3	1	0	1	0	0	1		0	2	161
112720	29	1	50	1	female	4	4	2	3	39.1	4	118.8	630	0	60	20:34:17	20.57	15.57	4:51:26	4.86	13.86	8.29	4	1	1	0	0	2	4	1	0	0	0	0	1	0	6365.819787	2	155
112725	58	3	50~70	3	female	1	1	1	1	30.1	4	101.6	0	0	40	0:00:00	0	19	6:00:00	6	15	6	2	1	0	0	0	0	1	1	0	0	0	0	1	0	8294.628964	2	152
112726	59	3	50~70	3	male	4	4	1	3	26.6	3	98.7	360	120	240	22:17:09	22.29	17.29	6:25:43	6.43	15.43	8.14	4	1	0	0	1	1	3	1	0	0	0	0	1	0	16024.89892	2	172
112729	26	1	50	1	male	6	5	1	1	24	2	86.9	0	50	360	22:00:00	22	17	7:06:26	7.11	16.11	9.29	5	1	1	0	0	2	4	1	0	0	0	0	0	0	24232.10268	1	172
112731	55	3	50~70	3	female	1	4	1	3	25.7	3	96.3	105	157.5	480	21:00:00	21	16	5:30:00	5.5	14.5	8.5	4	1	3	0	0	3	7	2	0	0	0	0	0	0	25678.55116	2	165
112732	60	4	50~70	3	male	3	4	1					2040	1350	60	16:08:34	16.14	11.14	4:51:26	4.86	13.86	3.57	1	1	0	0	0	3	4	1	0	0	0	0	0		0	2	150
112734	80	6	70	4	male	3	5	1	3			108.4	0	0	300	22:00:00	22	17	7:00:00	7	16	9	5	1	2	0	0	0	3	1	0	0	0	0	1	1	33702.9428	1	154
112736	63	4	50~70	3	male	2	3	2	3	37	4	125.5	1080	0	240	6:55:43	6.93	1.93	5:51:26	5.86	14.86	5.79	1	1	3	1	0	2	7	2	0	0	0	0	1	1	15190.07311	1	156
112739	57	3	50~70	3	female	4	3	2	3	26.8	3	95	0	0	120	22:17:09	22.29	17.29	7:08:34	7.14	16.14	8.86	4	1	0	0	1	2	4	1	0	0	0	0	1	0	4992.792212	2	151
112744	45	2	50	2	male	3	5	1	3	24.1	2	93.5	0	260	780	0:17:09	0.29	19.29	7:12:51	7.21	16.21	6.93	2	1	0	0	0	4	5	2	0	0	0	0	0	0	12386.05445	2	167
112747	66	4	50~70	3	male	6	2	1	3	22.8	2	88.7	0	280	360	21:17:09	21.29	16.29	5:08:34	5.14	14.14	7.86	3	0	1	0	0	1	2	1	0	0	0	0	1	1	8335.159274	2	158
112749	55	3	50~70	3	male	4	4	2	3	40.8	4	117	900	0	180	23:00:00	23	18	5:00:00	5	14	6	2	1	2	3	1	2	9	3	0	0	0	0	1	0	11841.51728	1	161
112751	20	1	50	1	male	3	4	1	3	21.7	2	81.2	75	350	180	0:17:09	0.29	19.29	7:55:43	7.93	16.93	7.64	3	0	0	0	1	1	2	1	0	0	0	0	0	0	107734.1237	2	149
112764	60	4	50~70	3	male	6	5	1	3	29.6	3	100.7	0	120	180	23:00:00	23	18	8:00:00	8	17	9	5	1	3	1	0	1	6	2	0	0	0	0	1	0	5113.496281	2	169
112765	32	1	50	2	female	4	3	3	3	35	4	109.9	0	0	240	0:34:17	0.57	19.57	7:30:00	7.5	16.5	6.93	2	1	3	1	0	2	7	2	0	0	0	0	0		5747.738634	1	150
112767	63	4	50~70	3	female	2	2	1	3	24.7	2	91	0	0	360	21:17:09	21.29	16.29	6:49:17	6.82	15.82	9.71	5	1	1	0	1	2	5	2	0	0	0	0	0	0	7591.073717	1	162
112769	42	2	50	2	male	3	5	2	3	25.6	3	91.5	0	247.5	300	22:30:00	22.5	17.5	6:08:34	6.14	15.14	7.64	3	0	0	0	0	3	3	1	0	0	0	0	0	0	34825.13062	1	169
112770	72	5	70	4	male	3	3	3	2	28.5	3	116.2	0	0	120	23:00:00	23	18	8:00:00	8	17	9	5	1	0	0	0	1	2	1	0	0	0	0	0	0	17804.16105	2	159
112773	42	2	50	2	female	1	4	1	3	29.8	3	93.7	60	0	360	21:17:09	21.29	16.29	5:34:17	5.57	14.57	8.29	4	1	1	0	1	3	6	2	0	0	0	0	1	0	20707.0395	2	161
112775	61	4	50~70	3	male	2	2	3	2	37.6	4	132	0	0	240	0:00:00	0	19	7:51:26	7.86	16.86	7.86	3	0	3	3	0	0	6	2	0	0	0	0	0	1	10262.01774	1	167
112777	28	1	50	1	male	2	5	1	3	28.1	3	86.8	3750	900	120	16:04:17	16.07	11.07	5:55:43	5.93	14.93	7	3	0	1	0	0	1	2	1	0	0	0	0	0	0	13606.99365	1	171
112781	80	6	70	4	female	3	3	1	3	24.4	2	90.2	180	0	180	0:00:00	0	19	8:00:00	8	17	8	4	0	1	0	1	2	4	1	0	0	0	0	1	0	13500.90298	2	156
112783	55	3	50~70	3	male	2	2	1	3	31	4	100	0	60	300	21:34:17	21.57	16.57	5:42:51	5.71	14.71	8.14	4	1	1	0	0	2	4	1	0	0	0	0	1	0	21081.8696	1	161
112786	66	4	50~70	3	male	1	4	1	2	30.2	4	108.7	120	45	300	23:00:00	23	18	6:30:00	6.5	15.5	7.5	3	0	2	2	1	1	6	2	0	0	0	0	0	0	4767.006106	2	156
112787	42	2	50	2	male	1	3	2	3	35.8	4	114.8	1080	0	360	22:17:09	22.29	17.29	4:00:00	4	13	5.71	1	1	0	1	1	2	5	2	0	0	0	0	0	0	71789.49785	2	162
112788	26	1	50	1	male	3	4	2					0	0	300	0:17:09	0.29	19.29	8:34:17	8.57	17.57	8.29	4	1	1	1	0	3	6	2	0	0	0	0	0		0	2	162
112790	44	2	50	2	male	2	1	1	2	26.6	3	91.4	0	0	60	1:34:17	1.57	20.57	8:42:51	8.71	17.71	7.14	3	0	3	0	0	2	5	2	0	0	0	0	0	0	48457.85363	2	157
112792	45	2	50	2	male	3	2	3	3	21.8	2	83.8	3600	25	60	0:00:00	0	19	4:38:34	4.64	13.64	4.64	1	1	0	0	0	4	5	2	0	0	0	0	0	0	21952.04034	1	164
112797	48	2	50	2	female	4	5	1	3	26.9	3	89.9	0	570	360	5:42:51	5.71	0.71	12:34:17	12.57	21.57	6.86	2	1	0	0	0	1	2	1	0	0	0	0	0	0	7909.925516	2	163
112798	44	2	50	2	male	4	5	1	3	34.5	4	108.6	60	270	420	22:38:34	22.64	17.64	6:25:43	6.43	15.43	7.79	3	0	1	1	1	3	6	2	0	0	0	0	1	0	17140.80578	1	159
112799	74	5	70	4	male	2	1	2	2	19.3	2		0	0	300	23:00:00	23	18	6:00:00	6	15	7	3	0	0	0	0	3	3	1	0	0	0	0	0	0	10608.72644	1	159
112800	28	1	50	1	male	4	4	1	3	24.3	2	81	840	750	360	4:08:34	4.14	23.14	9:34:17	9.57	18.57	5.43	1	1	0	0	0	0	1	1	0	0	0	0	0	0	10401.62746	1	171
112802	71	5	70	4	male	3	4	2	2	36.8	4	126.2	0	0	180	17:00:00	17	12	7:30:00	7.5	16.5	7.64	3	0	0	0	0	0	0	1	0	0	0	0	1	1	68091.5814	1	159
112805	78	5	70	4	female	6	1	1		17	1		0	0	600	23:00:00	23	18	9:00:00	9	18	10	5	1	1	2	1	4	9	3	0	1	0	0	1	1	13295.05664	1	160
112808	68	4	50~70	3	male	3	2	3					270	0	360	21:00:00	21	16	5:34:17	5.57	14.57	8.57	4	1	0	0	0	0	1	1	0	1	0	0	1		0	1	157
112810	44	2	50	2	female	3	4	3					1800	0	120	16:25:43	16.43	11.43	6:12:51	6.21	15.21	6.93	2	1	2	0	0	4	7	2	0	0	0	0	1		0	2	151
112815	26	1	50	1	female	2	5	1	3	24.4	2	88.6	0	225	360	22:00:00	22	17	6:00:00	6	15	8	4	0	1	0	1	3	5	2	0	0	0	0	0	0	50606.57416	1	159
112816	55	3	50~70	3	female	3	5	1					15	0	120	16:25:43	16.43	11.43	6:34:17	6.57	15.57	7.29	3	0	1	0	0	0	1	1	0	0	0	0	0		0	2	171
112817	20	1	50	1	female	3	3	1	3	20.3	2	73.6	2700	0	240	20:25:43	20.43	15.43	6:04:17	6.07	15.07	9.64	5	1	2	0	0	3	6	2	0	0	0	0	0	0	82602.22183	1	158
112818	67	4	50~70	3	female	6	5	1	3	22.3	2	85.4	157.5	0	480	1:00:00	1	20	5:51:26	5.86	14.86	4.86	1	1	2	0	0	0	3	1	0	0	0	0	0	0	15503.48715	1	161
112820	59	3	50~70	3	male	3	4	1	2	31.1	4	105	2250	360	720	15:21:26	15.36	10.36	7:08:34	7.14	16.14	8.93	4	1	1	2	0	1	5	2	0	0	0	0	0	0	25498.27449	2	151
112824	64	4	50~70	3	female	3	4	2	3	35.1	4	124.6	255	30	120	22:47:09	22.79	17.79	7:25:43	7.43	16.43	8.64	4	1	2	0	1	2	6	2	0	0	0	0	0	1	6941.126247	1	167
112826	22	1	50	1	male	4	3	3	3	23.9	2	78.9	375	150	120	1:34:17	1.57	20.57	7:18:34	7.31	16.31	5.86	1	1	2	0	0	1	4	1	0	0	0	0	0	0	10910.78031	2	152
112828	64	4	50~70	3	male	6	1	2	2	27.3	3	92.9	0	0	180	21:34:17	21.57	16.57	4:30:00	4.5	13.5	6.93	2	1	3	0	0	1	5	2	0	0	0	0	1	0	3539.845776	2	149
112834	45	2	50	2	female	3	5	1	3	44.8	4	119.2	0	0	780	16:25:43	16.43	11.43	7:17:09	7.29	16.29	8	4	0	1	1	0	2	4	1	0	0	0	0	0	0	36498.3212	2	168
112835	63	4	50~70	3	male	3	5	3	3	32.9	4	123	120	60	240	0:08:34	0.14	19.14	4:55:43	4.93	13.93	4.79	1	1	2	0	0	1	4	1	0	0	0	0	1	0	15820.01183	2	166
112837	29	1	50	1	female	6	5	1	3	19.2	2	72	0	55	480	0:00:00	0	19	7:25:43	7.43	16.43	7.43	3	0	0	0	0	2	2	1	0	0	0	0	0	0	14083.47109	2	154
112838	80	6	70	4	female	4	2	2	2	44.7	4		45	0	360	22:42:51	22.71	17.71	6:51:26	6.86	15.86	8.14	4	1	2	0	0	4	7	2	1	0	0	0	1	0	14051.34013	1	162
112839	28	1	50	1	female	3	5	1	3	18.4	1	69.4	0	60	720	16:42:51	16.71	11.71	7:51:26	7.86	16.86	8.29	4	1	0	0	0	0	1	1	0	0	0	0	0	0	80762.94865	1	163
112840	54	3	50~70	3	female	4	4	1	2	29.4	3	82.8	0	0	180	6:00:00	6	1	23:08:34	23.14	8.14	3.43	1	1	0	0	0	1	2	1	0	0	0	0	0	0	14884.52546	1	168
112842	73	5	70	4	female	3	3	1		20.5	2	76.5	600	0	600	16:47:09	16.79	11.79	6:17:09	6.29	15.29	6.64	2	1	2	1	0	1	5	2	0	0	0	0	0	0	46926.58835	2	159
112844	71	5	70	4	male	4	4	3	3	20	2		0	450	120	22:38:34	22.64	17.64	7:51:26	7.86	16.86	9.21	5	1	0	0	0	1	2	1	0	0	0	0	0	0	5191.149757	1	168
112845	41	2	50	2	male	3	3	2	3	26.1	3	93	270	0	540	16:25:43	16.43	11.43	7:12:51	7.21	16.21	7.93	3	0	2	1	0	0	3	1	0	0	0	0	0	0	29357.65874	2	149
112847	23	1	50	1	female	3	2	2	3	30.8	4	98.2	4620	0	120	15:17:09	15.29	10.29	6:00:00	6	15	7.86	3	0	0	0	0	2	2	1	0	0	0	0	0	0	63541.58757	2	160
112849	32	1	50	2	female	4	5	1	3	24.5	2	89.5	0	120	180	22:17:09	22.29	17.29	7:38:34	7.64	16.64	9.36	5	1	1	0	0	2	4	1	0	0	0	0	0	0	36383.30647	1	166
112850	53	3	50~70	3	male	3	3	2	3	24.6	2	92.7	1440	0	240	1:25:43	1.43	20.43	9:00:00	9	18	7.57	3	0	1	0	0	1	2	1	0	0	0	0	0	0	16023.29876	2	158
112851	73	5	70	4	male	3	5	2	2	26.3	3	98.3	990	0	180	0:00:00	0	19	9:00:00	9	18	9	5	1	1	1	0	3	6	2	0	0	0	0	1	1	9740.419704	1	165
112852	80	6	70	4	female	3	4	1	3	32.9	4	113.5	720	60	300	22:30:00	22.5	17.5	6:30:00	6.5	15.5	8	4	0	2	1	0	1	4	1	0	0	0	0	1	0	13993.86907	2	159
112853	62	4	50~70	3	male	2	2	3	3	27.2	3	105.7	0	0	300	0:55:43	0.93	19.93	7:34:17	7.57	16.57	6.64	2	1	1	1	0	2	5	2	0	0	0	0	1	1	7039.846301	1	156
112855	57	3	50~70	3	male	6	5	1	2	27.3	3	98.7	0	0	480	22:30:00	22.5	17.5	5:38:34	5.64	14.64	7.14	3	0	3	0	0	0	3	1	0	0	0	0	0	1	8592.649986	1	164
112859	41	2	50	2	male	3	5	1	3	33.5	4	117.4	0	120	480	23:30:00	23.5	18.5	6:17:09	6.29	15.29	6.79	2	1	2	0	1	0	4	1	0	0	0	0	0	0	37345.31528	2	156
112860	80	6	70	4	female	3	3	1	2	22.5	2	83.6	30	0	480	21:00:00	21	16	7:00:00	7	16	10	5	1	1	0	0	4	6	2	0	0	0	0	1	0	33050.487	1	149
112861	48	2	50	2	male	3	4	2	3	30.5	4	102.9	0	67.5	840	22:30:00	22.5	17.5	6:30:00	6.5	15.5	8	4	0	1	0	1	3	5	2	1	0	0	1	1	0	21155.4498	2	151
112862	24	1	50	1	male	6	5	1	3	30.4	4	99.4	0	30	720	0:00:00	0	19	7:25:43	7.43	16.43	7.43	3	0	2	2	0	1	5	2	0	0	0	0	0		11177.94943	2	151
112863	28	1	50	1	male	7	4	3	3	29.9	3	100	0	120	600	17:04:17	17.07	12.07	7:51:26	7.86	16.86	7.93	3	0	0	1	0	0	1	1	0	0	0	0	1	0	11722.03958	1	152
112864	28	1	50	1	female	1	4	3		24.1	2	94.3	300	0	240	16:25:43	16.43	11.43	7:17:09	7.29	16.29	8	4	0	1	0	0	2	3	1	0	0	0	0	0	0	15188.79134	2	155
112865	50	3	50~70	3	female	6	5	1	3	22.2	2	83.2	15	90	360	23:08:34	23.14	18.14	5:57:09	5.95	14.95	6.93	2	1	1	0	1	1	4	1	0	1	0	0	0	0	14047.00262	2	153
112869	24	1	50	1	female	3	4	1	1	32	4	102.3	1050	90	240	23:00:00	23	18	7:42:51	7.71	16.71	8.71	4	1	1	0	0	1	3	1	0	0	0	0	0	0	46300.28034	2	166
112874	57	3	50~70	3	male	4	3	3	3	34	4	122.1	0	0	240	16:25:43	16.43	11.43	6:00:00	6	15	6.71	2	1	3	3	0	1	8	2	0	0	0	0	1	0	17476.49476	2	154
112877	37	1	50	2	female	4	3	1	3	32.5	4	103.2	630	450	240	16:42:51	16.71	11.71	6:34:17	6.57	15.57	7	3	0	1	1	0	2	4	1	0	0	0	0	0	0	30275.34882	1	163
112878	71	5	70	4	male	3	4	1	1	42.4	4	135	0	0	600	23:00:00	23	18	10:51:26	10.86	19.86	11.86	5	1	1	3	0	0	5	2	1	0	0	1	1	1	7895.274358	1	165
112881	42	2	50	2	female	4	4	3	3	39.5	4	128.5	120	0	360	22:00:00	22	17	9:00:00	9	18	11	5	1	3	2	1	3	10	3	0	0	0	0	1	0	5568.554126	1	170
112882	26	1	50	1	female	3	4	1	3	20.7	2	77.1	900	40	120	1:00:00	1	20	9:00:00	9	18	8	4	0	0	0	0	1	1	1	0	0	0	0	0	0	41579.7947	2	158
112883	51	3	50~70	3	male	3	3	2	3	32.3	4	119	225	0	360	21:45:00	21.75	16.75	6:17:09	6.29	15.29	8.71	4	1	3	0	1	0	5	2	0	0	0	0	1	0	20107.51027	1	149
112884	27	1	50	1	female	4	4	1	3	40.8	4	123	210	0	240	16:34:17	16.57	11.57	7:47:09	7.79	16.79	8.36	4	1	2	0	0	3	6	2	0	0	0	0	0	0	34165.10367	1	166
112886	52	3	50~70	3	male	6	5	1	1	28	3	104	0	40	720	22:17:09	22.29	17.29	5:17:09	5.29	14.29	7	3	0	1	0	1	2	4	1	0	0	0	0	0	0	5973.003347	2	149
112888	36	1	50	2	female	6	5	1	3	30.9	4		0	105	480	0:00:00	0	19	6:38:34	6.64	15.64	6.64	2	1	1	0	0	2	4	1	0	0	0	0	0	0	16067.37025	1	164
112889	45	2	50	2	male	7	2	3	2	48.5	4	129.3	90	0	480	2:30:00	2.5	21.5	10:00:00	10	19	7.5	3	0	3	3	1	4	11	3	0	0	1	0	1	1	19676.83236	1	155
112897	70	5	70	4	female	4	1	1		24.2	2	94.4	0	0	480	1:00:00	1	20	8:00:00	8	17	7	3	0	3	0	0	2	5	2	0	0	0	0	1	0	6874.323676	2	170
112898	62	4	50~70	3	female	4	3	1	3	41	4	118.4	0	0	720	2:00:00	2	21	6:51:26	6.86	15.86	4.86	1	1	2	2	0	0	5	2	0	0	0	0	1	0	11133.55309	1	171
112900	42	2	50	2	female	4	4	1					15	0	480	16:42:51	16.71	11.71	7:34:17	7.57	16.57	8	4	0	1	0	1	3	5	2	0	0	0	0	1	0	11311.74439	1	164
112902	35	1	50	2	female	3	4	2	3	35.9	4	117	67.5	450	600	1:47:09	1.79	20.79	7:30:00	7.5	16.5	5.71	1	1	2	1	0	3	7	2	0	0	0	0	0	0	100499.8515	1	166
112904	31	1	50	2	female	3	3	3					40	75	180	0:25:43	0.43	19.43	8:04:17	8.07	17.07	7.64	3	0	0	2	0	3	5	2	0	0	0	0	0		0	1	157
112906	29	1	50	1	male	3	4	3	3	24.3	2	85.4	3240	675	240	15:00:00	15	10	4:42:51	4.71	13.71	6.86	2	1	3	1	0	4	9	3	0	0	0	0	0	0	98966.95135	1	158
112907	49	2	50	2	male	3	5	1	2	30.1	4	106.9	0	30	600	22:51:26	22.86	17.86	7:00:00	7	16	8.14	4	1	1	0	0	3	5	2	0	0	0	0	0	0	34183.69495	2	159
112908	77	5	70	4	male	3	4	2	2	32.2	4	114.3	0	0	600	23:00:00	23	18	10:00:00	10	19	11	5	1	0	0	0	3	4	1	1	0	0	1	1	0	10773.486	1	157
112910	53	3	50~70	3	female	2	3	1	3	29.6	3	92.7	0	0	300	22:00:00	22	17	9:00:00	9	18	11	5	1	2	1	0	0	4	1	0	1	0	0	1	0	10638.83903	2	156
112913	64	4	50~70	3	female	6	4	1	3	29.7	3	89.5	60	300	240	0:00:00	0	19	6:34:17	6.57	15.57	6.57	2	1	3	0	0	3	7	2	0	0	0	0	1	0	14882.06627	1	169
112915	46	2	50	2	male	1	4	1	2	33.8	4	114.1	0	90	60	21:34:17	21.57	16.57	5:08:34	5.14	14.14	7.57	3	0	1	1	0	1	3	1	0	0	0	0	0	1	7985.701446	2	161
112918	72	5	70	4	male	3	4	1					5040	750	180	2:00:00	2	21	9:00:00	9	18	7	3	0	3	0	0	2	5	2	0	0	0	1	1		0	1	151
112919	61	4	50~70	3	female	4	4	3	3	23.3	2	88.8	1200	0	120	19:00:00	19	14	6:00:00	6	15	11	5	1	0	0	0	1	2	1	0	0	0	0	1	0	4743.032514	2	166
112922	58	3	50~70	3	female	4	4	1	3	41.1	4	128.5	0	90	600	23:00:00	23	18	6:47:09	6.79	15.79	7.79	3	0	3	0	1	1	5	2	0	0	0	0	1	0	28906.26208	2	162
112924	31	1	50	2	male	2	4	2	3	56	4	153.1	1410	0	240	1:25:43	1.43	20.43	10:00:00	10	19	8.57	4	1	0	0	0	0	1	1	0	0	0	0	1	0	13608.51809	2	150
112925	23	1	50	1	female	3	5	1	3	45.5	4		125	120	360	22:17:09	22.29	17.29	7:34:17	7.57	16.57	9.29	5	1	2	0	0	3	6	2	0	0	0	0	0		75450.40314	2	169
112926	67	4	50~70	3	male	3	5	2	2	31.5	4	109.7	20	60	720	22:00:00	22	17	6:38:34	6.64	15.64	8.64	4	1	0	0	1	3	5	2	0	0	0	0	0	0	24320.51917	2	151
112927	64	4	50~70	3	female	4	5	1		29.2	3	102.1	0	0	240	21:42:51	21.71	16.71	5:17:09	5.29	14.29	7.57	3	0	1	1	0	3	5	2	0	0	0	0	1	0	5875.46334	2	154
112929	48	2	50	2	female	4	3	2	3	47.8	4	137.1	1350	0	180	23:00:00	23	18	6:00:00	6	15	7	3	0	1	0	1	0	2	1	0	0	0	0	1	1	7771.930891	2	150
112930	80	6	70	4	male	3	5	2	3	29.8	3	115	300	0	300	22:30:00	22.5	17.5	7:00:00	7	16	8.5	4	1	0	0	0	0	1	1	0	0	0	0	0	0	22730.42892	1	159
112935	60	4	50~70	3	female	4	5	1	3	26.3	3	94.3	0	0	60	16:25:43	16.43	11.43	7:42:51	7.71	16.71	8.43	4	1	3	0	0	1	5	2	0	0	0	0	1	1	7736.7494	2	154
112936	78	5	70	4	female	4	3	1					0	0	300	23:00:00	23	18	8:25:43	8.43	17.43	9.43	5	1	0	1	1	4	7	2	0	0	0	0	1	0	20864.30312	1	164
112937	50	3	50~70	3	male	3	3	2	3	26.5	3	96.4	0	225	480	21:17:09	21.29	16.29	4:12:51	4.21	13.21	6.93	2	1	0	0	0	2	3	1	0	0	0	0	0	0	7081.071724	2	155
112938	64	4	50~70	3	female	3	5	2	3	29.9	3	106.8	0	135	240	23:00:00	23	18	6:17:09	6.29	15.29	7.29	3	0	0	0	0	1	1	1	0	0	0	0	0	0	94716.11981	3	156
112939	63	4	50~70	3	female	1	1	2	3	30.6	4	108.3	0	0	1200	23:00:00	23	18	5:17:09	5.29	14.29	6.29	2	1	3	0	1	1	6	2	0	0	0	0	1	0	11751.62757	1	154
112940	46	2	50	2	male	6	5	2	3	25.1	3	92.5	0	45	420	23:00:00	23	18	7:00:00	7	16	8	4	0	3	0	0	0	3	1	0	0	0	0	0	0	12774.79698	1	159
112941	38	1	50	2	female	4	4	2	3	35.7	4	107.4	1260	0	180	0:42:51	0.71	19.71	8:17:09	8.29	17.29	7.57	3	0	3	0	0	2	5	2	0	0	0	0	1	0	3970.375014	1	150
112942	39	1	50	2	male	2	4	3	3	22.8	2	85.8	420	0	360	4:00:00	4	23	10:00:00	10	19	6	2	1	3	0	1	3	8	2	0	0	0	0	0	0	11418.67347	2	151
112943	49	2	50	2	male	3	5	1					0	10	600	23:00:00	23	18	6:27:51	6.46	15.46	7.64	3	0	3	0	0	1	4	1	0	0	0	0	0		0	2	150
112944	60	4	50~70	3	male	4	4	3	3	29.7	3	104.7	30	50	420	22:00:00	22	17	4:30:00	4.5	13.5	6.5	2	1	3	2	1	1	8	2	0	0	0	0	1	1	11451.77682	2	157
112945	39	1	50	2	male	2	1	1					0	540	180	3:00:00	3	22	12:55:43	12.93	21.93	9.93	5	1	0	0	0	2	3	1	0	0	0	0	0		0	2	169
112948	30	1	50	2	male	6	4	1	3	26	3	88.9	2880	960	180	5:00:00	5	0	10:00:00	10	19	5	1	1	1	0	1	3	6	2	0	0	0	0	0	0	31016.34165	1	159
112949	47	2	50	2	female	1	4	3	3	40.6	4	123.8	0	0	240	8:30:00	8.5	3.5	14:25:43	14.43	23.43	5.93	1	1	2	0	0	3	6	2	0	0	0	0	1	0	16646.93123	2	166
112951	62	4	50~70	3	male	3	5	1	3	42.4	4	134	0	0	600	23:00:00	23	18	5:17:09	5.29	14.29	6.29	2	1	3	3	1	1	9	3	0	0	0	0	1	0	72255.8867	1	156
112953	64	4	50~70	3	male	3	4	3	2	20.4	2	85.4	180	0	360	20:30:00	20.5	15.5	2:00:00	2	11	5.5	1	1	1	0	0	1	3	1	0	0	0	0	0	0	12899.18693	2	156
112955	54	3	50~70	3	female	1	5	1	3	30.8	4	104.2	180	37.5	600	16:55:43	16.93	11.93	6:42:51	6.71	15.71	6.93	2	1	2	1	1	2	7	2	0	0	0	0	1	0	30242.21048	1	159
112957	51	3	50~70	3	female	1	2	1	3	33.9	4	103.7	0	0	60	16:04:17	16.07	11.07	5:47:09	5.79	14.79	6.86	2	1	2	0	0	3	6	2	0	0	0	0	0	1	13773.48139	1	162
112960	38	1	50	2	female	1	4	1	3	29.3	3	94.5	1260	0	180	23:30:00	23.5	18.5	6:34:17	6.57	15.57	7.07	3	0	3	0	0	1	4	1	0	0	0	0	0	0	23029.65817	1	168
112961	48	2	50	2	male	6	5	2	3	25.8	3	94.2	120	98	600	16:25:43	16.43	11.43	6:47:09	6.79	15.79	7.5	3	0	2	0	1	2	5	2	0	0	0	0	0	1	16753.05577	1	169
112962	24	1	50	1	female	2	1	2	3	22.6	2	77.7	2940	0	120	3:00:00	3	22	9:21:26	9.36	18.36	6.36	2	1	3	1	1	4	10	3	0	0	0	0	0	0	43480.28587	2	157
112965	30	1	50	2	female	4	4	1	3	20.6	2	69.4	1680	0	600	6:47:09	6.79	1.79	7:34:17	7.57	16.57	7.64	3	0	1	0	0	2	3	1	0	0	0	0	0	0	4818.352139	1	171
112966	35	1	50	2	male	1	1	1		27.6	3		0	0	240	16:04:17	16.07	11.07	6:37:09	6.62	15.62	7.57	3	0	1	0	0	1	2	1	0	0	0	0	1	0	26199.70552	2	160
112967	53	3	50~70	3	female	4	4	1	2	50.9	4	144.8	210	45	600	21:17:09	21.29	16.29	5:00:00	5	14	7.71	3	0	0	0	1	0	1	1	0	0	0	0	1	0	3391.973469	1	152
112968	52	3	50~70	3	female	2	4	1	3	18.8	2	76.4	0	0	480	22:00:00	22	17	6:20:00	6.33	15.33	8.21	4	1	0	0	0	0	1	1	0	0	0	0	0	0	28148.19178	2	153
112970	53	3	50~70	3	male	7	3	3	3	18.6	2	76.1	375	300	480	22:00:00	22	17	5:30:00	5.5	14.5	7.5	3	0	0	0	0	1	1	1	0	0	0	0	0	0	20656.8996	1	155
112972	26	1	50	1	female	4	3	3	3	42.6	4	117.2	1800	0	120	9:08:34	9.14	4.14	13:00:00	13	22	3.86	1	1	0	0	0	4	5	2	0	0	0	0	0	0	8441.605698	1	167
112977	80	6	70	4	male	3	2	2	3	28.4	3	114	0	0	360	22:00:00	22	17	4:00:00	4	13	6	2	1	3	0	0	4	8	2	0	0	0	0	1	0	26896.30462	1	159
112978	75	5	70	4	female	3	4	2	3	43.7	4	148.1	0	0	900	2:00:00	2	21	8:34:17	8.57	17.57	6.57	2	1	0	0	0	2	3	1	0	0	0	0	1	1	96442.37679	2	157
112979	80	6	70	4	male	3	5	1					0	10	960	23:45:00	23.75	18.75	7:00:00	7	16	7.5	3	0	2	0	0	2	4	1	0	0	0	0	0		0	2	150
112981	36	1	50	2	female	3	5	2	3	20.6	2	77.7	90	0	300	17:04:17	17.07	12.07	7:51:26	7.86	16.86	7.93	3	0	0	2	0	2	4	1	0	0	0	0	0	0	67623.43278	2	170
112983	28	1	50	1	female	3	5	1	3	34.5	4	108.9	90	240	180	0:00:00	0	19	6:30:00	6.5	15.5	6.5	2	1	3	0	0	3	7	2	0	0	0	0	0	0	72304.48707	1	161
112986	22	1	50	1	male	4	3	1	3	27.5	3	90	600	0	300	22:00:00	22	17	8:17:09	8.29	17.29	10.29	5	1	1	1	0	4	7	2	0	0	0	0	0	0	13860.53215	2	168
112987	47	2	50	2	male	6	4	3	3	25	3	90.9	0	160	480	0:17:09	0.29	19.29	7:34:17	7.57	16.57	7.29	3	0	3	0	0	4	7	2	0	0	0	0	0	0	19457.77264	1	154
112988	51	3	50~70	3	male	3	3	3	2	24.7	2	96	0	180	180	20:00:00	20	15	5:00:00	5	14	9	5	1	3	0	0	1	5	2	0	0	0	0	0	1	17683.33147	2	163
112990	60	4	50~70	3	male	3	4	1	2	24.8	2	94.7	480	45	120	22:17:09	22.29	17.29	6:55:43	6.93	15.93	8.64	4	1	1	0	0	1	3	1	1	0	0	0	0	0	15476.46039	2	150
112992	80	6	70	4	male	3	4	1	2	29.5	3	103.6	240	0	360	23:00:00	23	18	5:00:00	5	14	6	2	1	0	0	0	0	1	1	0	0	0	0	1	0	21088.07511	1	151
112994	63	4	50~70	3	female	4	4	1	3	39.4	4	109.5	0	0		15:00:00	15	10	3:47:09	3.79	12.79	5.93	1	1	1	0	1	3	6	2	0	0	0	0	0	0	6979.515832	1	152
112997	33	1	50	2	male	6	5	3	3	32.3	4	96.3	0	450	600	0:17:09	0.29	19.29	5:55:43	5.93	14.93	5.64	1	1	1	1	1	2	6	2	0	0	0	0	1	0	14369.74592	1	154
112998	45	2	50	2	female	1	3	1					0	0	30	21:17:09	21.29	16.29	5:47:09	5.79	14.79	8.5	4	1	0	0	0	0	1	1	0	0	0	0	0		0	1	155
112999	69	4	50~70	3	male	3	3	2	3	24.3	2	95	360	75	240	23:00:00	23	18	7:00:00	7	16	8	4	0	2	0	0	3	5	2	0	0	0	0	1	1	26171.96244	1	165
113004	62	4	50~70	3	male	6	5	2					0	0	780	23:00:00	23	18	6:55:43	6.93	15.93	7.93	3	0	3	2	0	2	7	2	0	0	1	1	1		0	2	171
113005	51	3	50~70	3	female	3	5	3					0	0	360	21:30:00	21.5	16.5	6:38:34	6.64	15.64	9.14	5	1	0	0	0	1	2	1	0	0	0	0	0		0	2	159
113007	62	4	50~70	3	male	6	5	1	1	29.1	3	94.4	0	0	360	1:17:09	1.29	20.29	9:17:09	9.29	18.29	8	4	0	3	0	0	2	5	2	0	0	0	0	0	0	11789.99781	1	154
113009	44	2	50	2	female	6	5	1	1	35.6	4	102.9	0	0	180	23:08:34	23.14	18.14	6:42:51	6.71	15.71	7.57	3	0	0	0	0	0	0	1	0	0	0	0	0	0	5118.123418	1	167
113010	53	3	50~70	3	male	3	4	2	3	36.5	4	130.5	0	0	360	21:00:00	21	16	4:00:00	4	13	7	3	0	3	3	1	4	11	3	0	0	0	0	1	0	23961.39483	1	149
113013	73	5	70	4	female	2	4	2	3	34.2	4	113.5	0	0	120	23:00:00	23	18	7:17:09	7.29	16.29	8.29	4	1	1	0	0	2	4	1	0	0	0	0	1	0	12413.28983	1	162
113014	60	4	50~70	3	female	4	3	1	3	40.6	4	121.4	0	0	960	16:04:17	16.07	11.07	7:30:00	7.5	16.5	8.57	4	1	2	2	1	4	10	3	0	0	0	0	0	0	13505.4596	2	149
113017	59	3	50~70	3	male	3	3	3					2970	0	120	22:00:00	22	17	5:38:34	5.64	14.64	7.64	3	0	2	1	0	2	5	2	0	0	0	0	0		0	1	167
113020	71	5	70	4	female	4	5	1	2	31.4	4		0	112.5	420	0:00:00	0	19	7:00:00	7	16	7	3	0	2	0	0	2	4	1	1	0	0	0	1	1	16721.88834	1	168
113021	34	1	50	2	male	1	3	2					660	60	300	1:00:00	1	20	9:17:09	9.29	18.29	8.29	4	1	0	0	1	3	5	2	0	0	0	0	1	1	111394.8614	2	162
113022	39	1	50	2	male	3	3	1					0	20	300	18:30:00	18.5	13.5	4:51:26	4.86	13.86	10.36	5	1	1	0	0	3	5	2	0	0	0	0	0		0	2	158
113023	38	1	50	2	female	6	5	1	1	32.8	4	97.6	600	30	180	23:08:34	23.14	18.14	6:47:09	6.79	15.79	7.64	3	0	3	0	0	1	4	1	0	0	0	0	0	0	18261.68668	1	169
113026	53	3	50~70	3	male	6	5	1	3	25.7	3	97.1	0	75	600	22:08:34	22.14	17.14	7:08:34	7.14	16.14	9	5	1	2	0	0	1	4	1	0	0	0	0	1	1	13450.94477	1	169
113027	24	1	50	1	female	3	5	1	3	20.4	2	77.1	90	420	120	23:00:00	23	18	7:38:34	7.64	16.64	8.64	4	1	0	0	0	1	2	1	0	0	0	0	0	0	38299.54848	2	171
113028	24	1	50	1	male	1	4	1	3	33.5	4	110.3	2520	0	240	23:00:00	23	18	6:25:43	6.43	15.43	7.43	3	0	2	0	0	1	3	1	0	0	0	0	0		16068.33447	1	152
113030	44	2	50	2	female	6	3	1	1	26.4	3	84.5	0	0	360	23:00:00	23	18	8:00:00	8	17	9	5	1	3	0	0	0	4	1	0	0	0	0	0	0	10418.87458	2	169
113033	28	1	50	1	female	7	5	2	3	44.1	4	124.1	810	140	360	16:42:51	16.71	11.71	7:34:17	7.57	16.57	8	4	0	2	1	1	1	5	2	0	0	0	0	0	0	19718.75072	2	165
113037	54	3	50~70	3	female	3	4	1	1	36.1	4	113.7	420	75	180	0:17:09	0.29	19.29	7:38:34	7.64	16.64	7.36	3	0	1	0	0	0	1	1	0	0	0	0	0	1	18801.76786	2	163
113041	31	1	50	2	female	4	4	3	1	20.8	2	92.3	0	0	180	1:25:43	1.43	20.43	9:00:00	9	18	7.57	3	0	0	0	0	2	2	1	0	0	0	0	0	0	9823.58223	2	170
113045	21	1	50	1	male	2	3	1	3	21.9	2	71.3	600	720	240	3:00:00	3	22	9:42:51	9.71	18.71	6.71	2	1	0	0	0	2	3	1	0	0	0	0	0	0	33304.09249	1	156
113046	62	4	50~70	3	female	4	3	2	2	37.1	4	110.4	0	0	300	22:17:09	22.29	17.29	5:34:17	5.57	14.57	7.29	3	0	3	0	0	1	4	1	0	0	0	0	1	0	13721.35204	3	156
113048	50	3	50~70	3	female	6	5	1					0	45	600	0:00:00	0	19	7:17:09	7.29	16.29	7.29	3	0	0	0	0	3	3	1	0	0	0	0	0		0	2	171
113055	27	1	50	1	female	1	3	1	3	43.4	4	113.2	0	0	360	22:00:00	22	17	6:51:26	6.86	15.86	8.86	4	1	2	0	0	1	4	1	0	0	0	0	0	0	33708.56778	2	154
113057	56	3	50~70	3	female	4	5	1	2	47.6	4	127	0	0	480	1:00:00	1	20	6:00:00	6	15	5	1	1	3	2	1	2	9	3	0	0	0	0	1	1	7364.994418	2	151
113059	32	1	50	2	female	6	5	1	2	22.3	2	81.6	0	210	720	16:25:43	16.43	11.43	7:51:26	7.86	16.86	8.57	4	1	1	0	1	4	7	2	0	0	0	0	0	0	8360.080303	1	167
113060	35	1	50	2	male	1	1	1	3	29.1	3	95.6	3300	270	240	23:00:00	23	18	6:12:51	6.21	15.21	7.21	3	0	1	0	0	1	2	1	0	0	0	0	0	0	4310.708777	2	155
113061	33	1	50	2	female	6	5	1	1	27.4	3	100.7	0	180	480	15:21:26	15.36	10.36	6:51:26	6.86	15.86	8.64	4	1	0	0	1	1	3	1	0	0	0	0	0	0	16535.24863	1	159
113063	57	3	50~70	3	female	2	5	1	3	20.9	2	73.8	0	90	720	0:00:00	0	19	8:00:00	8	17	8	4	0	1	0	0	0	1	1	0	0	0	0	0	0	40281.69859	1	169
113066	23	1	50	1	female	2	4	3	3	23.5	2	86.1	540	60	240	8:00:00	8	3	14:00:00	14	23	6	2	1	3	0	0	4	8	2	0	0	0	0	0	0	33592.33156	2	153
113068	25	1	50	1	female	4	4	1	3	32.5	4	105.6	90	135	300	0:00:00	0	19	6:00:00	6	15	6	2	1	3	2	1	1	8	2	0	0	0	0	0	0	12158.46682	2	171
113072	77	5	70	4	male	3	4	2	3	54.6	4	155.7	0	0	720	23:00:00	23	18	9:00:00	9	18	10	5	1	3	3	1	4	12	3	0	0	0	0	1	1	30916.87157	1	167
113073	72	5	70	4	male	4	3	2	2	25.7	3	96.4	0	450	240	21:00:00	21	16	4:00:00	4	13	7	3	0	0	0	0	1	1	1	0	0	0	0	1	1	5406.869534	2	171
113078	32	1	50	2	female	3	5	1	3	27	3	86.7	0	102.5	720	15:42:51	15.71	10.71	7:08:34	7.14	16.14	8.57	4	1	0	0	0	3	4	1	0	0	0	0	0	0	77325.68587	1	151
113082	47	2	50	2	female	3	4	2	3	47.7	4	149.2	75	40	480	22:38:34	22.64	17.64	6:25:43	6.43	15.43	7.79	3	0	1	1	1	2	5	2	0	0	0	0	0	0	86813.46294	1	155
113083	43	2	50	2	female	1	2	2	3	42.1	4	129	0	0	180	6:17:09	6.29	1.29	7:12:51	7.21	16.21	7.79	3	0	3	0	0	2	5	2	0	0	0	0	0	0	25965.88753	1	159
113087	55	3	50~70	3	female	3	4	2	3	35.4	4	111.1	0	0	300	1:00:00	1	20	10:00:00	10	19	9	5	1	2	3	1	3	10	3	0	0	0	0	0	0	20633.34471	2	166
113088	78	5	70	4	male	4	3	2	3	27.4	3	104.7	0	0	120	22:00:00	22	17	5:00:00	5	14	7	3	0	1	0	0	1	2	1	0	0	0	0	1	0	4150.058679	1	153
113091	47	2	50	2	female	1	1	1		24.9	2		0	37.5	30	22:21:26	22.36	17.36	7:00:00	7	16	8.64	4	1	1	0	0	0	2	1	0	0	0	0	0	0	9311.173808	1	152
113092	44	2	50	2	female	2	2	1	1	37	4	104.6	0	0	120	22:00:00	22	17	5:00:00	5	14	7	3	0	2	0	0	0	2	1	0	0	0	0	0	0	11056.60372	1	160
113093	57	3	50~70	3	female	7	4	3	3	31.9	4	105.1	1620	30	15	2:34:17	2.57	21.57	9:34:17	9.57	18.57	7	3	0	2	0	1	3	6	2	0	0	0	0	1	1	8904.170434	2	171
113094	78	5	70	4	female	6	5	1	2	24.4	2	92.1	0	210	540	23:00:00	23	18	7:55:43	7.93	16.93	8.93	4	1	0	0	0	2	3	1	0	0	0	0	1	0	6360.470184	2	170
113098	42	2	50	2	male	3	4	2	3	23.9	2	86.8	720	390	480	2:00:00	2	21	7:17:09	7.29	16.29	5.29	1	1	0	0	0	2	3	1	0	0	0	0	0	0	83378.06372	2	149
113104	57	3	50~70	3	female	3	5	1	3	28.2	3	99.8	0	115	480	22:17:09	22.29	17.29	5:42:51	5.71	14.71	7.43	3	0	3	3	1	1	8	2	0	0	0	0	0	0	77106.37869	2	154
113110	39	1	50	2	male	2	5	3	2	32.2	4	106.7	0	0	120	23:00:00	23	18	5:51:26	5.86	14.86	6.86	2	1	2	0	1	1	5	2	0	0	0	0	1	0	34792.00105	3	156
113111	57	3	50~70	3	male	6	5	1	3	32.4	4	117.2	0	90	540	22:38:34	22.64	17.64	6:32:09	6.54	15.54	8.14	4	1	1	0	0	0	2	1	0	0	0	0	1	1	10407.21026	1	160
113113	41	2	50	2	female	6	3	1	1	29.2	3	90.1	0	60	120	0:34:17	0.57	19.57	7:49:17	7.82	16.82	7.43	3	0	0	0	0	2	2	1	0	0	0	0	1	0	13128.85235	2	170
113116	68	4	50~70	3	male	4	5	2	3	37.9	4	125.6	0	0	240	21:08:34	21.14	16.14	4:17:09	4.29	13.29	7.14	3	0	2	0	1	3	6	2	0	0	0	0	1	1	2658.092626	1	167
113117	48	2	50	2	female	7	5	1	3	32.4	4		0	0	180	23:00:00	23	18	6:55:43	6.93	15.93	7.93	3	0	3	0	0	2	5	2	0	0	0	0	0	0	13798.63631	1	164
113118	63	4	50~70	3	female	3	3	2	3	27.6	3	115.3	120	60	420	2:00:00	2	21	12:34:17	12.57	21.57	10.57	5	1	2	0	1	4	8	2	0	0	0	0	1	0	36396.43197	2	152
113119	52	3	50~70	3	male	3	2	2	3	31.9	4	117.1	2400	0	180	22:17:09	22.29	17.29	5:51:26	5.86	14.86	7.57	3	0	3	2	0	3	8	2	0	0	0	0	0	0	27650.8428	1	153
113120	48	2	50	2	male	4	2	3	3	25.4	3	91.2	630	0	240	21:42:51	21.71	16.71	5:04:17	5.07	14.07	7.36	3	0	3	2	0	4	9	3	0	0	0	0	1	0	15173.0258	2	149
113122	54	3	50~70	3	female	2	4	1	3	27.5	3	93.1	0	290	720	16:25:43	16.43	11.43	5:08:34	5.14	14.14	5.86	1	1	2	2	1	2	8	2	0	0	0	0	0	1	19215.51234	1	161
113123	33	1	50	2	female	3	5	1	3	24	2	86.2	840	30	240	21:45:00	21.75	16.75	6:30:00	6.5	15.5	9	5	1	0	0	0	1	2	1	0	0	0	0	0	0	64066.78347	1	156
113125	44	2	50	2	female	7	4	2	3	30.9	4	89.4	0	90	360	22:17:09	22.29	17.29	7:17:09	7.29	16.29	9	5	1	0	0	0	2	3	1	0	0	0	0	0	0	9438.532214	1	156
113126	55	3	50~70	3	female	3	2	1	3	23.2	2	96.3	0	0	120	0:00:00	0	19	12:00:00	12	21	12	5	1	0	0	1	3	5	2	0	0	0	0	0	0	112783.3799	1	158
113127	62	4	50~70	3	female	1	1	1	2	33.3	4	109	0	0	120	22:25:43	22.43	17.43	6:00:00	6	15	7.57	3	0	3	0	1	4	8	2	0	0	0	1	1	1	8505.536195	2	154
113128	72	5	70	4	male	3	5	1	3	22.7	2	86.8	150	645	120	23:00:00	23	18	6:27:51	6.46	15.46	7.64	3	0	1	0	0	2	3	1	0	0	0	0	0	0	24267.23053	2	171
113129	79	5	70	4	male	3	1	2	3	24.4	2	90.3	1320	150	240	22:00:00	22	17	5:30:00	5.5	14.5	7.5	3	0	3	1	0	1	5	2	0	1	0	0	0	0	7155.67954	2	166
113131	66	4	50~70	3	female	1	1	1	1	36.5	4	115.1	90	55	240	22:17:09	22.29	17.29	7:17:09	7.29	16.29	9	5	1	3	0	0	2	6	2	0	0	0	0	1	0	6813.767397	2	161
113134	37	1	50	2	female	4	5	1					0	0	600	1:00:00	1	20	10:30:00	10.5	19.5	9.5	5	1	2	0	1	4	8	2	0	0	0	0	1		0	2	171
113136	52	3	50~70	3	female	3	4	3	3	37.1	4	122.9	0	0	180	16:04:17	16.07	11.07	6:38:34	6.64	15.64	7.71	3	0	3	1	0	2	6	2	0	0	0	0	1	1	39719.31571	1	163
113137	80	6	70	4	male	3	5	2	3	26.7	3	102.8	0	0	420	22:30:00	22.5	17.5	6:30:00	6.5	15.5	8	4	0	0	0	0	1	1	1	0	0	0	0	1	0	33749.07341	1	170
113139	64	4	50~70	3	male	3	5	1					210	555	9999	22:10:00	22.17	17.17	6:27:09	6.45	15.45	8.29	4	1	1	0	0	0	2	1	0	0	0	0	0		0	2	168
113141	28	1	50	1	male	4	3	1	1	27.9	3	95.4	0	240	180	0:17:09	0.29	19.29	9:17:09	9.29	18.29	9	5	1	1	0	0	1	3	1	0	0	0	0	0	0	28877.39472	1	151
113142	46	2	50	2	female	1	4	1	3	30.3	4	93.5	0	0	720	22:30:00	22.5	17.5	6:15:00	6.25	15.25	7.93	3	0	1	0	0	3	4	1	0	0	0	0	1	0	32748.25157	1	159
113143	28	1	50	1	female	4	4	1	3	48.2	4	125.2	630	180	240	16:25:43	16.43	11.43	6:34:17	6.57	15.57	7.29	3	0	3	1	0	3	7	2	0	0	0	0	0		8359.708348	2	171
113144	33	1	50	2	male	2	4	3	3	36.7	4	121.6	0	0		21:17:09	21.29	16.29	3:51:26	3.86	12.86	6.57	2	1	1	0	0	0	2	1	0	0	0	0	0	0	36258.99876	1	160
113145	80	6	70	4	female	6	3	1		26.5	3	101.3	0	0	600	23:00:00	23	18	7:00:00	7	16	8	4	0	3	0	1	0	4	1	0	0	0	0	1	0	18820.25226	1	160
113151	41	2	50	2	male	1	3	1	3	33.7	4	116.5	1650	120	180	21:34:17	21.57	16.57	5:12:51	5.21	14.21	7.64	3	0	3	1	0	3	7	2	0	0	0	0	1	0	21529.34362	2	167
[truncated: 6,076 more rows]
